# Supplementary material for: Diet affects inflammatory arthritis: a Mendelian randomization study of 30 dietary patterns causally associated with inflammatory arthritis
Source: Front Nutr. 2024 Jul 17;11:1426125. doi: 10.3389/fnut.2024.1426125 (PMC11289845; doi:10.3389/fnut.2024.1426125)
Supplement: Supplementary file 1 [file Table_1.xlsx]

## Sheet: Table1
Table1. Anisotropy and Heterogeneity Test Results of Two Sample MR Analysis with Positive Results.
			pleiotropy_test(MR-Egger)	heterogeneity_test						MR-PRESSO（Global Test）
exposure	outcome	ethnic	p_value	method	Q statistic	p_value	method	Q statistic	p_value	RSSobs	P_value
Iron || id:ieu-a-1049	RA	European	0.825701	MR-Egger	0.591024	0.442023	IVW	0.669896	0.715375	NA	NA
Dried fruit intake || id:ukb-b-16576	RA	European	0.999811	MR-Egger	44.2957	0.161443	IVW	44.2957	0.190947	46.4207	0.207333
Beef intake || id:ukb-b-2862	RA	European	0.141319	MR-Egger	12.7685	0.308723	IVW	15.6839	0.206146	19.0892	0.21
Cheese intake || id:ukb-b-1489	PsA	European	0.42517	MR-Egger	68.6098	0.208555	IVW	69.3471	0.216667	71.3739	0.230667
Fresh fruit intake || id:ukb-b-3881	PsA	European	0.327267	MR-Egger	60.8167	0.163322	IVW	61.9835	0.161833	64.2041	0.167
Processed meat intake || id:ukb-b-6324	ReA	European	0.786571	MR-Egger	24.5742	0.266075	IVW	24.6622	0.313498	26.8086	0.337

## Sheet: TableS1
Table S1. Detailed information of the studies and datasets used in the present study.
Exposure/Outcome		GWAS ID/ Consortium	Population	Sample size	Number of SNPs	genotyping platforms	Web source
Exposure	Cereal intake	ukb-b-15926	European	441640	9,851,867	Bio-Rad’s premixed Bio-Plex Pro Human Cytokine 27-plex Assay and 21-plex Assay	https://gwas.mrcieu.ac.uk/
	Bread intake	ukb-b-11348		452236	9851867
	Fresh fruit intake	ukb-b-3881		446462	9851867
	Dried fruit intake	ukb-b-16576		421764	9851867
	Salad / raw vegetable intake	ukb-b-1996		435435	9851867
	Cooked vegetable intake	ukb-b-8089		448651	9851867
	Beef intake	ukb-b-2862		461053	9851867
	lamb/mutton intake	ukb-b-14179		460006	9851867
	pork intake	ukb-b-5640		460162	9851867
	Poultry intake	ukb-b-8006		461900	9851867
	Processed meat intake	ukb-b-6324		461981	9851867
	Oily fish intake	ukb-b-2209		460443	9851867
	Non-oily fish intake	ukb-b-17627		460880	9851867
	Cheese intake	ukb-b-1489		451486	9851867
	Coffee intake	ukb-b-5237		428860	9851867
	Tea intake	ukb-b-6066		447485	9851867
	Water intake	ukb-b-14898		427588	9851867
	Alcoholic drinks per week	ieu-b-73		335394	11887865
	Salt added to food	ukb-b-8121		462630	9851867
	Vitamin and mineral supplements: Vitamin A	ukb-a-458		335591	10894596
	Vitamin and mineral supplements: Vitamin B	ukb-a-460		335591	10894596
	Vitamin and mineral supplements: Vitamin C	ukb-a-461		335591	10894596
	Vitamin and mineral supplements: Vitamin D	ukb-a-462		335591	10894596
	Vitamin and mineral supplements: Vitamin E	ukb-a-463		335591	10894596
	Iron	ieu-a-1049		23986	2096457
	Copper	ieu-a-1073		2603	2543646
	Zinc	ieu-a-1079		2603	2543610
	Magnesium	ukb-b-7372		64979	9851867
	Calcium	ukb-b-8951		64979	9851867
	Mineral and other dietary supplements: Selenium	ukb-b-19158		461384	9851867
Outcome	Ankylosing spondylitis (AS)	FinnGen consortium	European	297,932(3,162 cases and 294,770 controls)	21302167	Illumina and Affymetrix chip arrays	https://finngen.gitbook.io/documentation/v/r10/
	Rheumatoid arthritis (RA)			276,465(13,621 cases and 262,844controls)	21301985
	Psoriatic arthritis (PsA)			266,381(3,537cases and 262,844controls)	21301451
	Reactive arthritis (ReA)			265,902(3,058cases and 262,844 controls)	21301449

## Sheet: TableS2
TableS2. SNPs selected as IVs for 30 diets in European population.
exposure	outcome	SNP	effect_allele	other_allele	beta	se	pval	steiger_dir	F_statistic
Alcoholic drinks per week || id:ieu-b-73	RA	rs75120545	T	C	-0.0327862	0.00567307	7.59e-09	TRUE	33.4
Alcoholic drinks per week || id:ieu-b-73	RA	rs6106989	A	G	0.0108994	0.00198336	3.81e-08	TRUE	30.1997
Alcoholic drinks per week || id:ieu-b-73	RA	rs55872084	T	G	0.0127314	0.0022684	1.98e-08	TRUE	31.5002
Alcoholic drinks per week || id:ieu-b-73	RA	rs1387766	A	G	-0.010827	0.00198336	4.79e-08	TRUE	29.7998
Alcoholic drinks per week || id:ieu-b-73	RA	rs2299409	A	G	-0.0105546	0.00193346	4.8e-08	TRUE	29.7998
Alcoholic drinks per week || id:ieu-b-73	RA	rs2049045	C	G	-0.0137683	0.00250539	3.97e-08	TRUE	30.2002
Alcoholic drinks per week || id:ieu-b-73	RA	rs34121753	G	A	0.0110694	0.00195072	1.39e-08	TRUE	32.2002
Alcoholic drinks per week || id:ieu-b-73	RA	rs28601761	G	C	0.0112989	0.00195507	7.6e-09	TRUE	33.4001
Alcoholic drinks per week || id:ieu-b-73	RA	rs9835772	T	A	0.0132042	0.00224155	3.9e-09	TRUE	34.6998
Alcoholic drinks per week || id:ieu-b-73	RA	rs11860773	C	T	-0.0150051	0.00244381	8.35e-10	TRUE	37.7001
Alcoholic drinks per week || id:ieu-b-73	RA	rs55932213	G	A	0.0124767	0.002216	1.8e-08	TRUE	31.7001
Alcoholic drinks per week || id:ieu-b-73	RA	rs331939	A	G	-0.0119016	0.00202921	4.5e-09	TRUE	34.3999
Alcoholic drinks per week || id:ieu-b-73	RA	rs17542254	G	A	0.0131418	0.00214605	8.96e-10	TRUE	37.4999
Alcoholic drinks per week || id:ieu-b-73	RA	rs28680958	A	G	-0.0135848	0.0023684	9.78e-09	TRUE	32.9
Alcoholic drinks per week || id:ieu-b-73	RA	rs962961	T	C	-0.0121885	0.00205146	2.78e-09	TRUE	35.3
Alcoholic drinks per week || id:ieu-b-73	RA	rs28929474	T	C	-0.0476809	0.00713966	2.39e-11	TRUE	44.5999
Alcoholic drinks per week || id:ieu-b-73	RA	rs79616692	C	G	0.0188085	0.00315231	2.38e-09	TRUE	35.6
Alcoholic drinks per week || id:ieu-b-73	RA	rs16854020	A	G	0.018083	0.0029068	4.82e-10	TRUE	38.7
Alcoholic drinks per week || id:ieu-b-73	RA	rs6739804	C	T	-0.0129688	0.00208202	4.72e-10	TRUE	38.7998
Alcoholic drinks per week || id:ieu-b-73	RA	rs13332432	G	C	0.014005	0.00214072	5.94e-11	TRUE	42.8003
Alcoholic drinks per week || id:ieu-b-73	RA	rs10085696	G	A	-0.0160517	0.00249471	1.24e-10	TRUE	41.4002
Alcoholic drinks per week || id:ieu-b-73	RA	rs4752999	T	C	-0.0145643	0.00207008	2.03e-12	TRUE	49.5
Alcoholic drinks per week || id:ieu-b-73	RA	rs4309187	C	A	0.0147908	0.00208756	1.37e-12	TRUE	50.2002
Alcoholic drinks per week || id:ieu-b-73	RA	rs28732378	G	A	-0.0167274	0.00219076	2.24e-14	TRUE	58.2998
Alcoholic drinks per week || id:ieu-b-73	RA	rs494904	C	T	0.0150848	0.00196055	1.41e-14	TRUE	59.2002
Alcoholic drinks per week || id:ieu-b-73	RA	rs676388	C	T	0.0150976	0.00193147	5.49e-15	TRUE	61.0998
Alcoholic drinks per week || id:ieu-b-73	RA	rs78234152	A	G	0.0276538	0.00307075	2.18e-19	TRUE	81.1
Alcoholic drinks per week || id:ieu-b-73	RA	rs76640332	A	G	-0.0210081	0.00238944	1.47e-18	TRUE	77.3003
Alcoholic drinks per week || id:ieu-b-73	RA	rs13107325	T	C	-0.0364548	0.00391286	1.23e-20	TRUE	86.8002
Alcoholic drinks per week || id:ieu-b-73	RA	rs1260326	C	T	0.023812	0.00198433	3.33e-33	TRUE	144
Alcoholic drinks per week || id:ieu-b-73	RA	rs28712821	A	G	0.0283339	0.00197411	1.1e-46	TRUE	206.001
Alcoholic drinks per week || id:ieu-b-73	RA	rs1229984	C	T	0.188115	0.00617852	1e-200	TRUE	926.996
Beef intake || id:ukb-b-2862	RA	rs11878917	A	G	0.0150187	0.00274812	4.6e-08	TRUE	29.8671
Beef intake || id:ukb-b-2862	RA	rs79809011	A	G	-0.0280593	0.00508482	3.4e-08	TRUE	30.4511
Beef intake || id:ukb-b-2862	RA	rs7791463	A	G	0.00954846	0.00171063	2.4e-08	TRUE	31.1569
Beef intake || id:ukb-b-2862	RA	rs62169335	T	C	-0.00968628	0.00173523	2.4e-08	TRUE	31.1602
Beef intake || id:ukb-b-2862	RA	rs1470610	C	G	-0.0122159	0.00215779	1.5e-08	TRUE	32.0503
Beef intake || id:ukb-b-2862	RA	rs784251	T	C	-0.0103387	0.00171651	1.7e-09	TRUE	36.2777
Beef intake || id:ukb-b-2862	RA	rs10959890	C	T	-0.0126658	0.00209611	1.5e-09	TRUE	36.5121
Beef intake || id:ukb-b-2862	RA	rs1105388	T	C	-0.0113754	0.00187563	1.3e-09	TRUE	36.7823
Beef intake || id:ukb-b-2862	RA	rs429358	C	T	-0.0148514	0.00236847	3.6e-10	TRUE	39.3187
Beef intake || id:ukb-b-2862	RA	rs132901	T	C	0.0139249	0.00209282	2.9e-11	TRUE	44.2711
Beef intake || id:ukb-b-2862	RA	rs62396185	C	G	-0.0148447	0.00195102	2.8e-14	TRUE	57.8921
Beef intake || id:ukb-b-2862	RA	rs10789340	G	A	-0.0137797	0.00176936	6.8e-15	TRUE	60.6523
Beef intake || id:ukb-b-2862	RA	rs4676964	T	C	0.0133533	0.00172438	9.6e-15	TRUE	59.9669
Bread intake || id:ukb-b-11348	RA	rs1940033	T	C	-0.011079	0.00202843	4.7e-08	TRUE	29.8319
Bread intake || id:ukb-b-11348	RA	rs4984685	A	G	0.0135849	0.00248083	4.4e-08	TRUE	29.986
Bread intake || id:ukb-b-11348	RA	rs28406095	A	G	-0.010949	0.00200012	4.4e-08	TRUE	29.9666
Bread intake || id:ukb-b-11348	RA	rs9881332	G	C	0.0113702	0.00202188	1.9e-08	TRUE	31.6246
Bread intake || id:ukb-b-11348	RA	rs9323989	C	T	-0.0116143	0.00205547	1.6e-08	TRUE	31.9274
Bread intake || id:ukb-b-11348	RA	rs79436018	C	T	-0.0176147	0.00311645	1.6e-08	TRUE	31.947
Bread intake || id:ukb-b-11348	RA	rs13023099	A	C	-0.0114708	0.00202287	1.4e-08	TRUE	32.1552
Bread intake || id:ukb-b-11348	RA	rs62091167	C	A	-0.0138402	0.0024253	1.2e-08	TRUE	32.5652
Bread intake || id:ukb-b-11348	RA	rs10761661	T	C	-0.0114852	0.00200486	1e-08	TRUE	32.8178
Bread intake || id:ukb-b-11348	RA	rs73802707	T	C	-0.0159296	0.00276165	8e-09	TRUE	33.2715
Bread intake || id:ukb-b-11348	RA	rs11628639	C	T	-0.013495	0.00232226	6.2e-09	TRUE	33.7695
Bread intake || id:ukb-b-11348	RA	rs596878	C	A	-0.011739	0.00201069	5.3e-09	TRUE	34.0857
Bread intake || id:ukb-b-11348	RA	rs9564268	C	T	-0.0121606	0.00204932	3e-09	TRUE	35.212
Bread intake || id:ukb-b-11348	RA	rs656817	G	A	-0.0126883	0.00210929	1.8e-09	TRUE	36.1855
Bread intake || id:ukb-b-11348	RA	rs75287965	A	G	-0.0247475	0.00409745	1.5e-09	TRUE	36.4784
Bread intake || id:ukb-b-11348	RA	rs9662365	T	C	0.0121661	0.00198921	9.6e-10	TRUE	37.406
Bread intake || id:ukb-b-11348	RA	rs6754311	C	T	0.0141353	0.00224657	3.1e-10	TRUE	39.5886
Bread intake || id:ukb-b-11348	RA	rs11060853	G	A	-0.012789	0.00202087	2.5e-10	TRUE	40.0494
Bread intake || id:ukb-b-11348	RA	rs2517678	T	C	0.013233	0.00208598	2.2e-10	TRUE	40.2436
Bread intake || id:ukb-b-11348	RA	rs17083079	A	G	0.0301138	0.00467938	1.2e-10	TRUE	41.4147
Bread intake || id:ukb-b-11348	RA	rs2068650	C	A	-0.013938	0.00199929	3.1e-12	TRUE	48.6015
Bread intake || id:ukb-b-11348	RA	rs4665972	C	T	-0.0142361	0.00204335	3.2e-12	TRUE	48.5396
Bread intake || id:ukb-b-11348	RA	rs13016665	A	C	0.0147544	0.00202829	3.5e-13	TRUE	52.9155
Bread intake || id:ukb-b-11348	RA	rs1994315	C	T	-0.0168239	0.00214445	4.3e-15	TRUE	61.5491
Bread intake || id:ukb-b-11348	RA	rs11183201	C	T	-0.016725	0.00199574	5.3e-17	TRUE	70.2303
Bread intake || id:ukb-b-11348	RA	rs7802468	T	C	-0.0233527	0.00205629	6.9e-30	TRUE	128.975
Cereal intake || id:ukb-b-15926	RA	rs2817377	A	G	0.00990084	0.00178933	3.1e-08	TRUE	30.617
Cereal intake || id:ukb-b-15926	RA	rs3115230	A	C	-0.0114779	0.00207131	3e-08	TRUE	30.7068
Cereal intake || id:ukb-b-15926	RA	rs2927238	G	T	0.0102465	0.0018288	2.1e-08	TRUE	31.392
Cereal intake || id:ukb-b-15926	RA	rs79642906	A	G	-0.0181581	0.00322812	1.9e-08	TRUE	31.6404
Cereal intake || id:ukb-b-15926	RA	rs4988235	A	G	0.0114	0.00201241	1.5e-08	TRUE	32.0905
Cereal intake || id:ukb-b-15926	RA	rs62442924	T	C	0.0127309	0.00225709	1.7e-08	TRUE	31.8142
Cereal intake || id:ukb-b-15926	RA	rs68136852	A	C	-0.0141222	0.00247848	1.2e-08	TRUE	32.4664
Cereal intake || id:ukb-b-15926	RA	rs67723420	A	T	0.0105252	0.00184665	1.2e-08	TRUE	32.4856
Cereal intake || id:ukb-b-15926	RA	rs11670024	G	A	0.0160114	0.00279947	1.1e-08	TRUE	32.712
Cereal intake || id:ukb-b-15926	RA	rs9987289	G	A	0.0178679	0.0030947	7.8e-09	TRUE	33.3357
Cereal intake || id:ukb-b-15926	RA	rs6510177	C	T	-0.0130354	0.00228744	1.2e-08	TRUE	32.475
Cereal intake || id:ukb-b-15926	RA	rs4797242	A	C	0.0114312	0.00194889	4.5e-09	TRUE	34.404
Cereal intake || id:ukb-b-15926	RA	rs4410790	C	T	-0.0109143	0.00184697	3.4e-09	TRUE	34.9198
Cereal intake || id:ukb-b-15926	RA	rs11038810	G	A	0.0111343	0.00186325	2.3e-09	TRUE	35.7095
Cereal intake || id:ukb-b-15926	RA	rs12354267	C	T	0.0116473	0.00193279	1.7e-09	TRUE	36.3146
Cereal intake || id:ukb-b-15926	RA	rs491711	C	A	0.0116885	0.00193366	1.5e-09	TRUE	36.5391
Cereal intake || id:ukb-b-15926	RA	rs2450126	G	A	-0.0149019	0.00245669	1.3e-09	TRUE	36.7945
Cereal intake || id:ukb-b-15926	RA	rs112780312	A	G	-0.0121483	0.0020189	1.8e-09	TRUE	36.2077
Cereal intake || id:ukb-b-15926	RA	rs4739095	A	G	-0.0128656	0.00210523	9.9e-10	TRUE	37.3475
Cereal intake || id:ukb-b-15926	RA	rs78854891	C	T	0.0221411	0.00363312	1.1e-09	TRUE	37.1397
Cereal intake || id:ukb-b-15926	RA	rs11097340	T	C	-0.0115334	0.00181501	2.1e-10	TRUE	40.3791
Cereal intake || id:ukb-b-15926	RA	rs1853931	A	G	-0.0113368	0.00181017	3.8e-10	TRUE	39.2231
Cereal intake || id:ukb-b-15926	RA	rs10857964	C	T	0.0140866	0.0022053	1.7e-10	TRUE	40.8016
Cereal intake || id:ukb-b-15926	RA	rs13234131	G	A	0.0170117	0.0026602	1.6e-10	TRUE	40.8947
Cereal intake || id:ukb-b-15926	RA	rs2799849	T	C	-0.0123289	0.00190573	9.8e-11	TRUE	41.8529
Cereal intake || id:ukb-b-15926	RA	rs7040561	A	T	-0.0162685	0.00252002	1.1e-10	TRUE	41.6761
Cereal intake || id:ukb-b-15926	RA	rs6918737	A	T	0.0137325	0.00210976	7.6e-11	TRUE	42.3675
Cereal intake || id:ukb-b-15926	RA	rs9846396	T	C	0.0119674	0.00180031	3e-11	TRUE	44.1881
Cereal intake || id:ukb-b-15926	RA	rs6545770	T	A	-0.013728	0.00206041	2.7e-11	TRUE	44.3923
Cereal intake || id:ukb-b-15926	RA	rs184643	A	G	-0.0121653	0.00180474	1.6e-11	TRUE	45.4377
Cereal intake || id:ukb-b-15926	RA	rs10057775	C	T	0.0200293	0.00289378	4.5e-12	TRUE	47.9072
Cereal intake || id:ukb-b-15926	RA	rs11940694	G	A	-0.0126647	0.00183426	5e-12	TRUE	47.6725
Cereal intake || id:ukb-b-15926	RA	rs2472297	T	C	-0.0158518	0.00202189	4.5e-15	TRUE	61.467
Cereal intake || id:ukb-b-15926	RA	rs56131196	A	G	0.0180024	0.00227695	2.7e-15	TRUE	62.5106
Cereal intake || id:ukb-b-15926	RA	rs2504706	C	T	0.0181793	0.00210238	5.3e-18	TRUE	74.7708
Cereal intake || id:ukb-b-15926	RA	rs7619139	A	T	-0.016951	0.00181499	9.7e-21	TRUE	87.2252
Cereal intake || id:ukb-b-15926	RA	rs8097544	G	A	-0.0246368	0.00254108	3.2e-22	TRUE	94.0009
Cereal intake || id:ukb-b-15926	RA	rs9374896	T	C	0.0175265	0.00179165	1.3e-22	TRUE	95.6939
Cereal intake || id:ukb-b-15926	RA	rs838133	G	A	-0.0206515	0.00184331	3.9e-29	TRUE	125.518
Cheese intake || id:ukb-b-1489	RA	rs6685323	T	C	-0.0131886	0.00241592	4.8e-08	TRUE	29.8011
Cheese intake || id:ukb-b-1489	RA	rs2802530	A	G	0.0186266	0.00339704	4.2e-08	TRUE	30.0653
Cheese intake || id:ukb-b-1489	RA	rs12475594	G	A	0.0160073	0.00292518	4.4e-08	TRUE	29.9455
Cheese intake || id:ukb-b-1489	RA	rs6873324	C	A	-0.0124766	0.00227073	3.9e-08	TRUE	30.1899
Cheese intake || id:ukb-b-1489	RA	rs11620149	C	T	-0.0176745	0.0032085	3.6e-08	TRUE	30.3452
Cheese intake || id:ukb-b-1489	RA	rs7386207	T	C	-0.0124974	0.00226925	3.6e-08	TRUE	30.3302
Cheese intake || id:ukb-b-1489	RA	rs78876700	A	G	0.0180965	0.00327852	3.4e-08	TRUE	30.4673
Cheese intake || id:ukb-b-1489	RA	rs73335955	C	T	0.0277726	0.00497824	2.4e-08	TRUE	31.123
Cheese intake || id:ukb-b-1489	RA	rs6774906	C	A	0.0316294	0.00567262	2.5e-08	TRUE	31.0896
Cheese intake || id:ukb-b-1489	RA	rs6126641	A	G	0.013226	0.00239492	3.3e-08	TRUE	30.4983
Cheese intake || id:ukb-b-1489	RA	rs524468	G	A	-0.0142421	0.00255161	2.4e-08	TRUE	31.1544
Cheese intake || id:ukb-b-1489	RA	rs4860341	C	T	0.0243652	0.00435152	2.2e-08	TRUE	31.3515
Cheese intake || id:ukb-b-1489	RA	rs1806771	G	T	-0.0221467	0.004035	4.1e-08	TRUE	30.1253
Cheese intake || id:ukb-b-1489	RA	rs531358	T	C	0.0131666	0.00233731	1.8e-08	TRUE	31.7333
Cheese intake || id:ukb-b-1489	RA	rs10938397	G	A	-0.0127071	0.00225751	1.8e-08	TRUE	31.6835
Cheese intake || id:ukb-b-1489	RA	rs26579	C	G	-0.0128007	0.00229427	2.4e-08	TRUE	31.1299
Cheese intake || id:ukb-b-1489	RA	rs17115145	T	C	-0.0128806	0.00228956	1.8e-08	TRUE	31.6496
Cheese intake || id:ukb-b-1489	RA	rs1931805	C	T	0.0126363	0.00223591	1.6e-08	TRUE	31.9397
Cheese intake || id:ukb-b-1489	RA	rs61953351	T	G	0.0145932	0.00257996	1.5e-08	TRUE	31.9945
Cheese intake || id:ukb-b-1489	RA	rs9504123	C	A	0.0141706	0.00250387	1.5e-08	TRUE	32.0297
Cheese intake || id:ukb-b-1489	RA	rs4503172	T	C	0.0129596	0.002293	1.6e-08	TRUE	31.943
Cheese intake || id:ukb-b-1489	RA	rs4296548	G	T	0.0130245	0.00228781	1.2e-08	TRUE	32.4102
Cheese intake || id:ukb-b-1489	RA	rs12786959	T	A	-0.0160712	0.00281988	1.2e-08	TRUE	32.4814
Cheese intake || id:ukb-b-1489	RA	rs4692708	C	A	0.0147298	0.00258904	1.3e-08	TRUE	32.368
Cheese intake || id:ukb-b-1489	RA	rs62245792	A	T	-0.0179341	0.00316317	1.4e-08	TRUE	32.1451
Cheese intake || id:ukb-b-1489	RA	rs71386942	A	C	0.0144554	0.00252205	9.9e-09	TRUE	32.8513
Cheese intake || id:ukb-b-1489	RA	rs7298331	C	A	-0.013175	0.00230588	1.1e-08	TRUE	32.6458
Cheese intake || id:ukb-b-1489	RA	rs12672200	A	G	-0.0137634	0.00239456	9e-09	TRUE	33.037
Cheese intake || id:ukb-b-1489	RA	rs1434511	T	C	0.0129646	0.00225868	9.5e-09	TRUE	32.9465
Cheese intake || id:ukb-b-1489	RA	rs12447542	A	G	0.0197476	0.00340698	6.8e-09	TRUE	33.5961
Cheese intake || id:ukb-b-1489	RA	rs79184944	A	T	0.0196018	0.00328458	2.4e-09	TRUE	35.6149
Cheese intake || id:ukb-b-1489	RA	rs77742462	G	A	-0.0474668	0.00827804	9.8e-09	TRUE	32.8795
Cheese intake || id:ukb-b-1489	RA	rs35270670	G	A	0.0163794	0.00270974	1.5e-09	TRUE	36.5377
Cheese intake || id:ukb-b-1489	RA	rs2339928	A	G	0.0148578	0.00244494	1.2e-09	TRUE	36.9294
Cheese intake || id:ukb-b-1489	RA	rs9649582	T	A	-0.0146166	0.00241153	1.4e-09	TRUE	36.7373
Cheese intake || id:ukb-b-1489	RA	rs113367286	T	C	0.0151797	0.00249985	1.3e-09	TRUE	36.8722
Cheese intake || id:ukb-b-1489	RA	rs67238148	T	G	0.0165432	0.00271432	1.1e-09	TRUE	37.1464
Cheese intake || id:ukb-b-1489	RA	rs919109	C	G	0.0199382	0.00324329	7.9e-10	TRUE	37.792
Cheese intake || id:ukb-b-1489	RA	rs3911016	G	T	0.0213573	0.0034399	5.3e-10	TRUE	38.5479
Cheese intake || id:ukb-b-1489	RA	rs34198643	T	C	-0.0167006	0.00267855	4.5e-10	TRUE	38.8745
Cheese intake || id:ukb-b-1489	RA	rs1514755	G	A	0.0163749	0.00261651	3.9e-10	TRUE	39.1663
Cheese intake || id:ukb-b-1489	RA	rs12296440	A	G	0.0187942	0.00297985	2.8e-10	TRUE	39.7795
Cheese intake || id:ukb-b-1489	RA	rs72970243	A	G	0.0222011	0.00340166	6.7e-11	TRUE	42.5958
Cheese intake || id:ukb-b-1489	RA	rs2352974	T	C	-0.0144972	0.0022428	1e-10	TRUE	41.7818
Cheese intake || id:ukb-b-1489	RA	rs61734410	T	C	0.016654	0.00262279	2.2e-10	TRUE	40.319
Cheese intake || id:ukb-b-1489	RA	rs10896050	T	G	-0.0184695	0.00283438	7.2e-11	TRUE	42.4614
Cheese intake || id:ukb-b-1489	RA	rs4776970	T	A	0.0154088	0.00232683	3.5e-11	TRUE	43.8539
Cheese intake || id:ukb-b-1489	RA	rs73024305	C	G	0.0325373	0.00492718	4e-11	TRUE	43.608
Cheese intake || id:ukb-b-1489	RA	rs2854175	A	C	0.0169937	0.00256857	3.7e-11	TRUE	43.7717
Cheese intake || id:ukb-b-1489	RA	rs73096946	C	T	-0.0205914	0.00306664	1.9e-11	TRUE	45.0865
Cheese intake || id:ukb-b-1489	RA	rs13107325	T	C	-0.0291639	0.00425285	7e-12	TRUE	47.0252
Cheese intake || id:ukb-b-1489	RA	rs62236533	A	G	0.0247617	0.00364674	1.1e-11	TRUE	46.1053
Cheese intake || id:ukb-b-1489	RA	rs13257887	C	T	0.0161808	0.00256186	2.7e-10	TRUE	39.8923
Cheese intake || id:ukb-b-1489	RA	rs1073242	A	G	0.015728	0.00229156	6.7e-12	TRUE	47.1069
Cheese intake || id:ukb-b-1489	RA	rs7936836	A	C	0.0159029	0.00227272	2.6e-12	TRUE	48.9622
Cheese intake || id:ukb-b-1489	RA	rs12951057	G	C	-0.0211557	0.00304376	3.6e-12	TRUE	48.3097
Cheese intake || id:ukb-b-1489	RA	rs975303	G	A	0.0212756	0.00290699	2.5e-13	TRUE	53.5644
Cheese intake || id:ukb-b-1489	RA	rs2960578	G	T	0.0170282	0.00223594	2.6e-14	TRUE	57.9986
Cheese intake || id:ukb-b-1489	RA	rs7012814	A	G	-0.0185161	0.00225388	2.1e-16	TRUE	67.4897
Cheese intake || id:ukb-b-1489	RA	rs1291145	C	T	-0.0202495	0.00241026	4.4e-17	TRUE	70.5831
Cheese intake || id:ukb-b-1489	RA	rs504675	T	C	0.0274418	0.00234182	1e-31	TRUE	137.315
Coffee intake || id:ukb-b-5237	RA	rs7811609	T	C	0.00913864	0.00166468	4e-08	TRUE	30.1371
Coffee intake || id:ukb-b-5237	RA	rs62064918	T	C	-0.0103075	0.00187872	4.1e-08	TRUE	30.1011
Coffee intake || id:ukb-b-5237	RA	rs1942965	C	T	-0.00890339	0.00161917	3.8e-08	TRUE	30.2361
Coffee intake || id:ukb-b-5237	RA	rs12989746	T	G	0.01035	0.00186429	2.8e-08	TRUE	30.8215
Coffee intake || id:ukb-b-5237	RA	rs75347775	A	G	0.0104504	0.00187898	2.7e-08	TRUE	30.933
Coffee intake || id:ukb-b-5237	RA	rs6469262	C	T	-0.00915347	0.00162895	1.9e-08	TRUE	31.5759
Coffee intake || id:ukb-b-5237	RA	rs1527961	C	T	-0.0133431	0.00236585	1.7e-08	TRUE	31.8082
Coffee intake || id:ukb-b-5237	RA	rs2597805	T	C	0.00985502	0.00175623	2e-08	TRUE	31.4885
Coffee intake || id:ukb-b-5237	RA	rs57918684	A	G	0.0128864	0.00223845	8.6e-09	TRUE	33.1412
Coffee intake || id:ukb-b-5237	RA	rs1338549	G	T	-0.00945121	0.0016218	5.6e-09	TRUE	33.961
Coffee intake || id:ukb-b-5237	RA	rs13054099	C	T	-0.0107777	0.00183597	4.3e-09	TRUE	34.4605
Coffee intake || id:ukb-b-5237	RA	rs516636	A	C	0.0116767	0.00198419	4e-09	TRUE	34.6317
Coffee intake || id:ukb-b-5237	RA	rs117810762	A	G	0.0359086	0.00617871	6.2e-09	TRUE	33.7755
Coffee intake || id:ukb-b-5237	RA	rs117968677	A	G	-0.0310299	0.00551601	1.9e-08	TRUE	31.6454
Coffee intake || id:ukb-b-5237	RA	rs442355	C	G	-0.0111372	0.00185374	1.9e-09	TRUE	36.0956
Coffee intake || id:ukb-b-5237	RA	rs2189234	G	T	0.00998689	0.00166052	1.8e-09	TRUE	36.172
Coffee intake || id:ukb-b-5237	RA	rs78267637	G	C	-0.0254259	0.00431659	3.9e-09	TRUE	34.6953
Coffee intake || id:ukb-b-5237	RA	rs9398171	T	C	0.0108577	0.00177995	1.1e-09	TRUE	37.21
Coffee intake || id:ukb-b-5237	RA	rs6063085	C	A	0.0104106	0.00166919	4.5e-10	TRUE	38.8991
Coffee intake || id:ukb-b-5237	RA	rs2465037	A	C	-0.0106317	0.00170743	4.8e-10	TRUE	38.7721
Coffee intake || id:ukb-b-5237	RA	rs8056750	T	C	0.0105333	0.00173692	1.3e-09	TRUE	36.7764
Coffee intake || id:ukb-b-5237	RA	rs6062682	T	C	0.0103704	0.00163929	2.5e-10	TRUE	40.0202
Coffee intake || id:ukb-b-5237	RA	rs4615895	A	G	0.0122025	0.00184972	4.2e-11	TRUE	43.5197
Coffee intake || id:ukb-b-5237	RA	rs17842490	G	A	-0.0451683	0.00680848	3.3e-11	TRUE	44.0116
Coffee intake || id:ukb-b-5237	RA	rs12514566	A	G	-0.0113972	0.00170562	2.4e-11	TRUE	44.6511
Coffee intake || id:ukb-b-5237	RA	rs73075167	T	A	-0.0160639	0.00244429	5e-11	TRUE	43.1913
Coffee intake || id:ukb-b-5237	RA	rs630194	C	T	-0.0113533	0.00169853	2.3e-11	TRUE	44.6784
Coffee intake || id:ukb-b-5237	RA	rs13163336	A	C	0.0149472	0.00221005	1.3e-11	TRUE	45.742
Coffee intake || id:ukb-b-5237	RA	rs61928609	C	A	-0.0147305	0.00217536	1.3e-11	TRUE	45.8535
Coffee intake || id:ukb-b-5237	RA	rs13387939	A	C	0.0165558	0.0021386	9.8e-15	TRUE	59.9296
Coffee intake || id:ukb-b-5237	RA	rs56113850	C	T	0.0126667	0.00163351	8.9e-15	TRUE	60.1289
Coffee intake || id:ukb-b-5237	RA	rs34060476	G	A	0.0184292	0.00237033	7.5e-15	TRUE	60.4499
Coffee intake || id:ukb-b-5237	RA	rs780093	C	T	0.0132935	0.00165695	1e-15	TRUE	64.3665
Coffee intake || id:ukb-b-5237	RA	rs476828	C	T	0.0173461	0.00189543	5.6e-20	TRUE	83.7507
Coffee intake || id:ukb-b-5237	RA	rs1057868	T	C	0.0199509	0.00178517	5.4e-29	TRUE	124.901
Coffee intake || id:ukb-b-5237	RA	rs4410790	C	T	0.039072	0.00167288	1.2e-120	TRUE	545.509
Coffee intake || id:ukb-b-5237	RA	rs2472297	T	C	0.0464708	0.00182733	1.1e-142	TRUE	646.735
Cooked vegetable intake || id:ukb-b-8089	RA	rs28450747	A	G	-0.0101604	0.0018547	4.3e-08	TRUE	30.0106
Cooked vegetable intake || id:ukb-b-8089	RA	rs1816263	C	T	0.00958122	0.00174063	3.7e-08	TRUE	30.299
Cooked vegetable intake || id:ukb-b-8089	RA	rs349062	C	G	-0.00890406	0.00159767	2.5e-08	TRUE	31.06
Cooked vegetable intake || id:ukb-b-8089	RA	rs34155012	T	C	0.0105584	0.00192208	3.9e-08	TRUE	30.1754
Cooked vegetable intake || id:ukb-b-8089	RA	rs10161952	C	A	-0.0095798	0.00168589	1.3e-08	TRUE	32.289
Cooked vegetable intake || id:ukb-b-8089	RA	rs12550717	A	G	0.00918737	0.00161897	1.4e-08	TRUE	32.2036
Cooked vegetable intake || id:ukb-b-8089	RA	rs11138705	C	G	0.0103715	0.00183004	1.4e-08	TRUE	32.119
Cooked vegetable intake || id:ukb-b-8089	RA	rs2252508	G	A	0.0091021	0.00156216	5.7e-09	TRUE	33.9494
Cooked vegetable intake || id:ukb-b-8089	RA	rs2102738	C	A	-0.0121578	0.00208302	5.3e-09	TRUE	34.0662
Cooked vegetable intake || id:ukb-b-8089	RA	rs2052063	T	C	-0.00945755	0.0015679	1.6e-09	TRUE	36.3848
Cooked vegetable intake || id:ukb-b-8089	RA	rs4851029	G	T	0.0101744	0.00156423	7.8e-11	TRUE	42.3074
Cooked vegetable intake || id:ukb-b-8089	RA	rs28711392	C	T	-0.0107461	0.00163223	4.6e-11	TRUE	43.345
Cooked vegetable intake || id:ukb-b-8089	RA	rs10156602	G	A	0.0110063	0.00163687	1.8e-11	TRUE	45.2121
Cooked vegetable intake || id:ukb-b-8089	RA	rs12629972	C	T	0.0117995	0.00159079	1.2e-13	TRUE	55.0176
Cooked vegetable intake || id:ukb-b-8089	RA	rs838133	G	A	0.0116877	0.00161465	4.5e-13	TRUE	52.3964
Copper || id:ieu-a-1073	RA	rs1175550	G	A	0.198	0.032	5.03e-10	TRUE	38.2852
Copper || id:ieu-a-1073	RA	rs2769264	G	T	0.313	0.034	2.63e-20	TRUE	84.7483
Dried fruit intake || id:ukb-b-16576	RA	rs11152349	A	G	0.00991215	0.0018176	4.9e-08	TRUE	29.7399
Dried fruit intake || id:ukb-b-16576	RA	rs862227	G	A	-0.0091646	0.00167238	4.3e-08	TRUE	30.0301
Dried fruit intake || id:ukb-b-16576	RA	rs10129747	G	A	0.00935902	0.00168126	2.6e-08	TRUE	30.9878
Dried fruit intake || id:ukb-b-16576	RA	rs17184707	T	C	-0.0114381	0.00204011	2.1e-08	TRUE	31.4341
Dried fruit intake || id:ukb-b-16576	RA	rs12137234	T	C	0.0102051	0.00183744	2.8e-08	TRUE	30.8467
Dried fruit intake || id:ukb-b-16576	RA	rs1648404	T	C	0.00941595	0.00167357	1.8e-08	TRUE	31.6549
Dried fruit intake || id:ukb-b-16576	RA	rs4140799	A	G	0.0094566	0.00167846	1.8e-08	TRUE	31.743
Dried fruit intake || id:ukb-b-16576	RA	rs893856	A	G	-0.013361	0.00234923	1.3e-08	TRUE	32.3465
Dried fruit intake || id:ukb-b-16576	RA	rs8081370	T	C	-0.0166666	0.00293795	1.4e-08	TRUE	32.1814
Dried fruit intake || id:ukb-b-16576	RA	rs11586016	C	G	0.00987818	0.00173034	1.1e-08	TRUE	32.5905
Dried fruit intake || id:ukb-b-16576	RA	rs261809	G	A	-0.00962858	0.00167902	9.8e-09	TRUE	32.8861
Dried fruit intake || id:ukb-b-16576	RA	rs72720396	G	A	0.0114265	0.00198541	8.7e-09	TRUE	33.1227
Dried fruit intake || id:ukb-b-16576	RA	rs7582086	T	G	-0.00962821	0.00167381	8.8e-09	TRUE	33.0886
Dried fruit intake || id:ukb-b-16576	RA	rs11720884	G	A	0.0111797	0.00193554	7.6e-09	TRUE	33.3623
Dried fruit intake || id:ukb-b-16576	RA	rs1797235	C	G	-0.0100206	0.00174235	8.9e-09	TRUE	33.0763
Dried fruit intake || id:ukb-b-16576	RA	rs17175518	A	C	0.0114962	0.00197514	5.9e-09	TRUE	33.8776
Dried fruit intake || id:ukb-b-16576	RA	rs1582322	G	A	0.00994346	0.00171571	6.8e-09	TRUE	33.5882
Dried fruit intake || id:ukb-b-16576	RA	rs57499472	C	T	0.00991231	0.00171869	8.1e-09	TRUE	33.2625
Dried fruit intake || id:ukb-b-16576	RA	rs7829800	G	A	-0.0104463	0.00178709	5.1e-09	TRUE	34.169
Dried fruit intake || id:ukb-b-16576	RA	rs10026792	A	G	0.0108465	0.0018423	3.9e-09	TRUE	34.6624
Dried fruit intake || id:ukb-b-16576	RA	rs1622515	G	A	0.00991719	0.00167077	2.9e-09	TRUE	35.2325
Dried fruit intake || id:ukb-b-16576	RA	rs75641275	C	A	-0.0141613	0.00238518	2.9e-09	TRUE	35.2504
Dried fruit intake || id:ukb-b-16576	RA	rs62084586	C	T	0.0133946	0.00226174	3.2e-09	TRUE	35.0731
Dried fruit intake || id:ukb-b-16576	RA	rs7599488	T	C	-0.0104154	0.00168729	6.7e-10	TRUE	38.1042
Dried fruit intake || id:ukb-b-16576	RA	rs7808471	C	T	-0.0115362	0.00178604	1.1e-10	TRUE	41.7199
Dried fruit intake || id:ukb-b-16576	RA	rs11811826	A	T	0.0132178	0.0020058	4.4e-11	TRUE	43.4253
Dried fruit intake || id:ukb-b-16576	RA	rs2328887	C	T	0.0189482	0.00277607	8.8e-12	TRUE	46.5881
Dried fruit intake || id:ukb-b-16576	RA	rs3764002	T	C	0.0131215	0.00190081	5.1e-12	TRUE	47.6529
Dried fruit intake || id:ukb-b-16576	RA	rs4149513	A	G	0.01173	0.00167139	2.2e-12	TRUE	49.2539
Dried fruit intake || id:ukb-b-16576	RA	rs4800488	A	C	0.0119836	0.00167202	7.7e-13	TRUE	51.3679
Dried fruit intake || id:ukb-b-16576	RA	rs9385269	T	C	0.0120673	0.00168183	7.2e-13	TRUE	51.4821
Dried fruit intake || id:ukb-b-16576	RA	rs4269101	G	T	-0.0138099	0.00185921	1.1e-13	TRUE	55.1727
Dried fruit intake || id:ukb-b-16576	RA	rs34162196	T	C	-0.0223628	0.00277168	7.1e-16	TRUE	65.0978
Dried fruit intake || id:ukb-b-16576	RA	rs10896126	G	A	-0.015009	0.00181919	1.6e-16	TRUE	68.0687
Dried fruit intake || id:ukb-b-16576	RA	rs3101339	C	A	0.0142595	0.00170546	6.2e-17	TRUE	69.9078
Dried fruit intake || id:ukb-b-16576	RA	rs11772627	C	G	0.0183338	0.00217099	3e-17	TRUE	71.3164
Dried fruit intake || id:ukb-b-16576	RA	rs429358	C	T	0.0199445	0.00231362	6.7e-18	TRUE	74.3126
Dried fruit intake || id:ukb-b-16576	RA	rs10740991	C	G	0.016739	0.00185722	2e-19	TRUE	81.233
Fresh fruit intake || id:ukb-b-3881	RA	rs586346	C	T	-0.0069217	0.00126583	4.5e-08	TRUE	29.9002
Fresh fruit intake || id:ukb-b-3881	RA	rs78537042	A	C	-0.0119259	0.00218432	4.8e-08	TRUE	29.8092
Fresh fruit intake || id:ukb-b-3881	RA	rs12780952	A	G	0.00747457	0.00135361	3.4e-08	TRUE	30.492
Fresh fruit intake || id:ukb-b-3881	RA	rs329274	G	A	0.0068183	0.00122813	2.8e-08	TRUE	30.8222
Fresh fruit intake || id:ukb-b-3881	RA	rs8095324	G	A	-0.00694613	0.00124903	2.7e-08	TRUE	30.9272
Fresh fruit intake || id:ukb-b-3881	RA	rs7818437	C	T	-0.00804815	0.00145251	3e-08	TRUE	30.7011
Fresh fruit intake || id:ukb-b-3881	RA	rs6475724	T	C	0.00772163	0.00137406	1.9e-08	TRUE	31.5796
Fresh fruit intake || id:ukb-b-3881	RA	rs72974263	T	C	0.00738684	0.00131242	1.8e-08	TRUE	31.679
Fresh fruit intake || id:ukb-b-3881	RA	rs9517948	T	C	0.00695315	0.00123287	1.7e-08	TRUE	31.8074
Fresh fruit intake || id:ukb-b-3881	RA	rs2093654	G	A	0.00712915	0.00125874	1.5e-08	TRUE	32.0777
Fresh fruit intake || id:ukb-b-3881	RA	rs4302893	A	G	0.00738857	0.00129959	1.3e-08	TRUE	32.3227
Fresh fruit intake || id:ukb-b-3881	RA	rs559734	C	G	0.00776806	0.00136078	1.1e-08	TRUE	32.5874
Fresh fruit intake || id:ukb-b-3881	RA	rs10271924	T	C	-0.00704676	0.00125592	2e-08	TRUE	31.4815
Fresh fruit intake || id:ukb-b-3881	RA	rs12536253	C	G	-0.00815943	0.00141599	8.3e-09	TRUE	33.2047
Fresh fruit intake || id:ukb-b-3881	RA	rs11248509	T	A	0.00732973	0.00126801	7.4e-09	TRUE	33.4142
Fresh fruit intake || id:ukb-b-3881	RA	rs7869969	G	A	0.00756738	0.00129919	5.7e-09	TRUE	33.927
Fresh fruit intake || id:ukb-b-3881	RA	rs17049185	T	G	0.00804043	0.00139033	7.3e-09	TRUE	33.4444
Fresh fruit intake || id:ukb-b-3881	RA	rs11032362	A	G	0.0123929	0.00212339	5.3e-09	TRUE	34.0633
Fresh fruit intake || id:ukb-b-3881	RA	rs62051554	A	G	0.0116118	0.00198143	4.6e-09	TRUE	34.3433
Fresh fruit intake || id:ukb-b-3881	RA	rs1356292	T	C	0.00917471	0.00155324	3.5e-09	TRUE	34.8905
Fresh fruit intake || id:ukb-b-3881	RA	rs817223	C	T	-0.00726908	0.00122339	2.8e-09	TRUE	35.3044
Fresh fruit intake || id:ukb-b-3881	RA	rs149449	A	G	0.00728855	0.00122061	2.4e-09	TRUE	35.6557
Fresh fruit intake || id:ukb-b-3881	RA	rs12885598	A	G	0.00751549	0.00124738	1.7e-09	TRUE	36.3009
Fresh fruit intake || id:ukb-b-3881	RA	rs1866823	A	G	0.00743079	0.0012406	2.1e-09	TRUE	35.8762
Fresh fruit intake || id:ukb-b-3881	RA	rs7982441	C	T	-0.00841258	0.00137614	9.8e-10	TRUE	37.3709
Fresh fruit intake || id:ukb-b-3881	RA	rs10840126	G	A	-0.00771754	0.00128576	1.9e-09	TRUE	36.0278
Fresh fruit intake || id:ukb-b-3881	RA	rs1051547	C	T	-0.00757523	0.00124161	1.1e-09	TRUE	37.2238
Fresh fruit intake || id:ukb-b-3881	RA	rs11085749	A	G	-0.00773361	0.00125477	7.1e-10	TRUE	37.9871
Fresh fruit intake || id:ukb-b-3881	RA	rs10064431	C	T	-0.00757392	0.00122365	6e-10	TRUE	38.3113
Fresh fruit intake || id:ukb-b-3881	RA	rs1375566	A	G	-0.00783382	0.001266	6.1e-10	TRUE	38.2895
Fresh fruit intake || id:ukb-b-3881	RA	rs10192394	T	C	-0.00766096	0.0012287	4.5e-10	TRUE	38.8754
Fresh fruit intake || id:ukb-b-3881	RA	rs60452247	A	G	0.00796969	0.00126932	3.4e-10	TRUE	39.4222
Fresh fruit intake || id:ukb-b-3881	RA	rs12044599	G	A	0.00942073	0.0015033	3.7e-10	TRUE	39.2715
Fresh fruit intake || id:ukb-b-3881	RA	rs7554485	C	T	-0.00801014	0.00125414	1.7e-10	TRUE	40.7932
Fresh fruit intake || id:ukb-b-3881	RA	rs12641371	T	C	0.00791271	0.00123354	1.4e-10	TRUE	41.1476
Fresh fruit intake || id:ukb-b-3881	RA	rs4953150	T	C	-0.00843921	0.00129268	6.6e-11	TRUE	42.6208
Fresh fruit intake || id:ukb-b-3881	RA	rs11896330	A	G	-0.00844567	0.0012744	3.4e-11	TRUE	43.9194
Fresh fruit intake || id:ukb-b-3881	RA	rs2790688	T	C	0.0114466	0.00169613	1.5e-11	TRUE	45.5444
Fresh fruit intake || id:ukb-b-3881	RA	rs2143081	A	G	0.00832073	0.00122891	1.3e-11	TRUE	45.844
Fresh fruit intake || id:ukb-b-3881	RA	rs139042899	C	A	0.035995	0.00608106	3.2e-09	TRUE	35.0369
Fresh fruit intake || id:ukb-b-3881	RA	rs10838724	T	G	0.00901088	0.00128277	2.1e-12	TRUE	49.3443
Fresh fruit intake || id:ukb-b-3881	RA	rs739320	C	T	-0.00899731	0.00127708	1.9e-12	TRUE	49.6351
Fresh fruit intake || id:ukb-b-3881	RA	rs13072255	C	A	0.00898012	0.00122355	2.1e-13	TRUE	53.8668
Fresh fruit intake || id:ukb-b-3881	RA	rs73455661	G	A	0.0102938	0.0013622	4.1e-14	TRUE	57.1044
Fresh fruit intake || id:ukb-b-3881	RA	rs28479795	T	C	0.0112324	0.00147345	2.5e-14	TRUE	58.1131
Fresh fruit intake || id:ukb-b-3881	RA	rs2867113	A	G	-0.0138606	0.00196025	1.5e-12	TRUE	49.9967
Fresh fruit intake || id:ukb-b-3881	RA	rs862227	G	A	-0.0101452	0.00122398	1.1e-16	TRUE	68.7025
Fresh fruit intake || id:ukb-b-3881	RA	rs34162196	T	C	-0.0181417	0.0020297	4e-19	TRUE	79.89
Fresh fruit intake || id:ukb-b-3881	RA	rs10828266	G	A	0.0123642	0.00135696	8.1e-20	TRUE	83.0229
Fresh fruit intake || id:ukb-b-3881	RA	rs994270	G	C	0.0132585	0.00144389	4.2e-20	TRUE	84.3181
Fresh fruit intake || id:ukb-b-3881	RA	rs1620977	G	A	-0.0131742	0.00137761	1.1e-21	TRUE	91.4526
Fresh fruit intake || id:ukb-b-3881	RA	rs10249294	A	G	0.0195637	0.00126299	4.1e-54	TRUE	239.94
Iron || id:ieu-a-1049	RA	rs1525892	A	G	0.0736	0.0104	1.65e-12	TRUE	50.0828
Iron || id:ieu-a-1049	RA	rs1800562	A	G	0.3724	0.02	3.96e-77	TRUE	346.704
Iron || id:ieu-a-1049	RA	rs855791	G	A	0.1868	0.0101	4.31e-77	TRUE	342.067
Lamb/mutton intake || id:ukb-b-14179	RA	rs16891982	G	C	-0.0242681	0.00436437	2.7e-08	TRUE	30.9192
Lamb/mutton intake || id:ukb-b-14179	RA	rs17270057	C	T	0.0126533	0.00230897	4.3e-08	TRUE	30.0311
Lamb/mutton intake || id:ukb-b-14179	RA	rs2926119	A	C	0.00811121	0.00148179	4.4e-08	TRUE	29.9639
Lamb/mutton intake || id:ukb-b-14179	RA	rs6581296	G	C	0.0100199	0.00182433	4e-08	TRUE	30.1662
Lamb/mutton intake || id:ukb-b-14179	RA	rs1958801	G	A	-0.00894391	0.00161749	3.2e-08	TRUE	30.5754
Lamb/mutton intake || id:ukb-b-14179	RA	rs3964074	C	T	-0.00814112	0.00147218	3.2e-08	TRUE	30.5806
Lamb/mutton intake || id:ukb-b-14179	RA	rs56394517	G	A	-0.0137749	0.00249124	3.2e-08	TRUE	30.5735
Lamb/mutton intake || id:ukb-b-14179	RA	rs2222760	A	G	-0.00909294	0.00163727	2.8e-08	TRUE	30.8438
Lamb/mutton intake || id:ukb-b-14179	RA	rs994270	G	C	0.0098203	0.00172948	1.4e-08	TRUE	32.2417
Lamb/mutton intake || id:ukb-b-14179	RA	rs6829572	A	G	0.008401	0.00147406	1.2e-08	TRUE	32.4812
Lamb/mutton intake || id:ukb-b-14179	RA	rs1556147	T	A	0.00910131	0.00155908	5.3e-09	TRUE	34.0778
Lamb/mutton intake || id:ukb-b-14179	RA	rs62398404	T	C	0.0129151	0.00219431	4e-09	TRUE	34.6417
Lamb/mutton intake || id:ukb-b-14179	RA	rs673696	T	C	0.0158208	0.00268204	3.7e-09	TRUE	34.7958
Lamb/mutton intake || id:ukb-b-14179	RA	rs4272399	A	C	-0.00924231	0.00157567	4.5e-09	TRUE	34.4057
Lamb/mutton intake || id:ukb-b-14179	RA	rs11743441	T	G	-0.00884199	0.00148593	2.7e-09	TRUE	35.4082
Lamb/mutton intake || id:ukb-b-14179	RA	rs12634740	G	T	-0.010087	0.00169718	2.8e-09	TRUE	35.3239
Lamb/mutton intake || id:ukb-b-14179	RA	rs139237013	A	G	0.0188989	0.00314007	1.8e-09	TRUE	36.2238
Lamb/mutton intake || id:ukb-b-14179	RA	rs7550173	T	A	-0.00912387	0.0015023	1.3e-09	TRUE	36.8846
Lamb/mutton intake || id:ukb-b-14179	RA	rs35797675	G	T	-0.0108498	0.0017934	1.4e-09	TRUE	36.6007
Lamb/mutton intake || id:ukb-b-14179	RA	rs660880	A	G	-0.00903233	0.001464	6.8e-10	TRUE	38.0643
Lamb/mutton intake || id:ukb-b-14179	RA	rs136548	T	C	0.00953241	0.00151227	2.9e-10	TRUE	39.7326
Lamb/mutton intake || id:ukb-b-14179	RA	rs62106258	C	T	0.0216304	0.00340154	2e-10	TRUE	40.4369
Lamb/mutton intake || id:ukb-b-14179	RA	rs7447465	C	T	0.00958232	0.0015062	2e-10	TRUE	40.474
Lamb/mutton intake || id:ukb-b-14179	RA	rs55813438	A	G	-0.0114181	0.0017352	4.7e-11	TRUE	43.3001
Lamb/mutton intake || id:ukb-b-14179	RA	rs11090045	A	G	-0.0106761	0.00160657	3e-11	TRUE	44.1597
Lamb/mutton intake || id:ukb-b-14179	RA	rs2678900	G	T	0.0100844	0.00148119	9.9e-12	TRUE	46.3531
Lamb/mutton intake || id:ukb-b-14179	RA	rs4489752	T	G	0.013811	0.00197586	2.8e-12	TRUE	48.8583
Lamb/mutton intake || id:ukb-b-14179	RA	rs3105056	C	T	-0.0116241	0.00164854	1.8e-12	TRUE	49.7187
Lamb/mutton intake || id:ukb-b-14179	RA	rs429358	C	T	-0.0181966	0.00202671	2.7e-19	TRUE	80.6116
Lamb/mutton intake || id:ukb-b-14179	RA	rs276453	C	A	-0.014237	0.00146723	2.9e-22	TRUE	94.1544
Non-oily fish intake || id:ukb-b-17627	RA	rs17317920	G	A	0.00906029	0.0016312	2.8e-08	TRUE	30.851
Non-oily fish intake || id:ukb-b-17627	RA	rs7148387	G	A	-0.00930647	0.00165022	1.7e-08	TRUE	31.8043
Non-oily fish intake || id:ukb-b-17627	RA	rs1260326	C	T	-0.00955354	0.0016553	7.9e-09	TRUE	33.31
Non-oily fish intake || id:ukb-b-17627	RA	rs6957745	C	T	-0.0121791	0.00202331	1.8e-09	TRUE	36.2331
Non-oily fish intake || id:ukb-b-17627	RA	rs16822430	C	T	0.0116344	0.00191996	1.4e-09	TRUE	36.7201
Non-oily fish intake || id:ukb-b-17627	RA	rs11680516	C	T	0.0122842	0.00202829	1.4e-09	TRUE	36.6804
Non-oily fish intake || id:ukb-b-17627	RA	rs3799077	G	T	-0.0107346	0.00175764	1e-09	TRUE	37.3003
Non-oily fish intake || id:ukb-b-17627	RA	rs35287743	T	G	-0.0177401	0.00255244	3.6e-12	TRUE	48.306
Non-oily fish intake || id:ukb-b-17627	RA	rs4318925	T	C	-0.0150377	0.0021207	1.3e-12	TRUE	50.2811
Non-oily fish intake || id:ukb-b-17627	RA	rs838133	G	A	0.016184	0.00167625	4.7e-22	TRUE	93.2168
Oily fish intake || id:ukb-b-2209	RA	rs510161	G	C	-0.0112998	0.00206615	4.5e-08	TRUE	29.9101
Oily fish intake || id:ukb-b-2209	RA	rs1201289	G	T	-0.0107265	0.0019595	4.4e-08	TRUE	29.9658
Oily fish intake || id:ukb-b-2209	RA	rs7254235	G	A	-0.0106304	0.00194012	4.3e-08	TRUE	30.0222
Oily fish intake || id:ukb-b-2209	RA	rs905575	G	C	0.0138824	0.00251917	3.6e-08	TRUE	30.3679
Oily fish intake || id:ukb-b-2209	RA	rs2827161	G	T	0.0107114	0.00193719	3.2e-08	TRUE	30.5737
Oily fish intake || id:ukb-b-2209	RA	rs55930451	T	C	-0.0170539	0.00307567	2.9e-08	TRUE	30.7445
Oily fish intake || id:ukb-b-2209	RA	rs12896749	C	G	-0.0109641	0.00196607	2.5e-08	TRUE	31.0991
Oily fish intake || id:ukb-b-2209	RA	rs2952140	T	C	-0.0106774	0.00191504	2.5e-08	TRUE	31.0868
Oily fish intake || id:ukb-b-2209	RA	rs4982738	A	G	0.0108608	0.00196936	3.5e-08	TRUE	30.414
Oily fish intake || id:ukb-b-2209	RA	rs7683782	G	C	0.0144775	0.00257399	1.9e-08	TRUE	31.6354
Oily fish intake || id:ukb-b-2209	RA	rs703987	C	G	0.0111218	0.00197362	1.7e-08	TRUE	31.7558
Oily fish intake || id:ukb-b-2209	RA	rs1361016	G	T	0.0149567	0.00265295	1.7e-08	TRUE	31.7844
Oily fish intake || id:ukb-b-2209	RA	rs7243428	G	A	-0.0129784	0.00229212	1.5e-08	TRUE	32.0603
Oily fish intake || id:ukb-b-2209	RA	rs10061973	T	G	-0.0108521	0.00191598	1.5e-08	TRUE	32.0808
Oily fish intake || id:ukb-b-2209	RA	rs6033437	A	C	0.0124683	0.00220977	1.7e-08	TRUE	31.8361
Oily fish intake || id:ukb-b-2209	RA	rs75887709	G	A	-0.0159106	0.0028148	1.6e-08	TRUE	31.9505
Oily fish intake || id:ukb-b-2209	RA	rs10076975	C	T	0.0112394	0.0019672	1.1e-08	TRUE	32.6429
Oily fish intake || id:ukb-b-2209	RA	rs9958909	G	T	0.0157617	0.00277809	1.4e-08	TRUE	32.1894
Oily fish intake || id:ukb-b-2209	RA	rs12663865	A	G	0.012772	0.00223239	1.1e-08	TRUE	32.7324
Oily fish intake || id:ukb-b-2209	RA	rs10510554	C	T	0.0110446	0.00193636	1.2e-08	TRUE	32.5333
Oily fish intake || id:ukb-b-2209	RA	rs9597870	G	T	-0.0127449	0.00223046	1.1e-08	TRUE	32.6501
Oily fish intake || id:ukb-b-2209	RA	rs6059844	G	A	0.0110001	0.00191451	9.2e-09	TRUE	33.0125
Oily fish intake || id:ukb-b-2209	RA	rs9301837	A	C	-0.0157428	0.00273045	8.1e-09	TRUE	33.2426
Oily fish intake || id:ukb-b-2209	RA	rs61882686	A	C	0.0197559	0.0034254	8e-09	TRUE	33.2637
Oily fish intake || id:ukb-b-2209	RA	rs55985303	A	G	0.0129737	0.00223629	6.6e-09	TRUE	33.6567
Oily fish intake || id:ukb-b-2209	RA	rs275160	C	T	0.0121188	0.00210096	8e-09	TRUE	33.2724
Oily fish intake || id:ukb-b-2209	RA	rs2374424	G	A	-0.0114437	0.00195609	4.9e-09	TRUE	34.2259
Oily fish intake || id:ukb-b-2209	RA	rs973526	T	C	-0.011507	0.00192962	2.5e-09	TRUE	35.5615
Oily fish intake || id:ukb-b-2209	RA	rs6089753	T	C	-0.011542	0.0019184	1.8e-09	TRUE	36.1979
Oily fish intake || id:ukb-b-2209	RA	rs10513136	A	G	-0.0233232	0.00386307	1.6e-09	TRUE	36.4511
Oily fish intake || id:ukb-b-2209	RA	rs12983532	T	C	-0.0133895	0.00223333	2e-09	TRUE	35.9437
Oily fish intake || id:ukb-b-2209	RA	rs552234	A	G	-0.0116474	0.00191252	1.1e-09	TRUE	37.0891
Oily fish intake || id:ukb-b-2209	RA	rs303817	G	A	0.0135799	0.00220965	8e-10	TRUE	37.7699
Oily fish intake || id:ukb-b-2209	RA	rs59355765	T	C	-0.0162522	0.00260966	4.7e-10	TRUE	38.7843
Oily fish intake || id:ukb-b-2209	RA	rs13070166	A	T	0.0142105	0.00227811	4.4e-10	TRUE	38.9107
Oily fish intake || id:ukb-b-2209	RA	rs17050031	T	C	-0.0120492	0.0019207	3.5e-10	TRUE	39.3548
Oily fish intake || id:ukb-b-2209	RA	rs6465487	G	A	-0.0123535	0.00195628	2.7e-10	TRUE	39.8766
Oily fish intake || id:ukb-b-2209	RA	rs12855717	T	C	-0.0122298	0.00192275	2e-10	TRUE	40.4569
Oily fish intake || id:ukb-b-2209	RA	rs114497213	T	G	0.0273225	0.00423605	1.1e-10	TRUE	41.6024
Oily fish intake || id:ukb-b-2209	RA	rs4278546	G	A	0.0125555	0.00193806	9.3e-11	TRUE	41.9695
Oily fish intake || id:ukb-b-2209	RA	rs28623270	T	A	-0.0178328	0.00273746	7.3e-11	TRUE	42.4369
Oily fish intake || id:ukb-b-2209	RA	rs4510068	T	G	-0.0130135	0.00197082	4e-11	TRUE	43.6008
Oily fish intake || id:ukb-b-2209	RA	rs9889161	T	G	-0.0133201	0.0020015	2.8e-11	TRUE	44.2898
Oily fish intake || id:ukb-b-2209	RA	rs790564	C	A	0.0146906	0.00214766	7.9e-12	TRUE	46.7895
Oily fish intake || id:ukb-b-2209	RA	rs45501495	T	C	0.0156803	0.00225713	3.7e-12	TRUE	48.2609
Oily fish intake || id:ukb-b-2209	RA	rs631490	C	G	-0.0151398	0.00210253	6e-13	TRUE	51.8508
Oily fish intake || id:ukb-b-2209	RA	rs4869859	C	T	0.0140098	0.00192207	3.1e-13	TRUE	53.1282
Oily fish intake || id:ukb-b-2209	RA	rs1951286	G	T	-0.0145833	0.00199948	3e-13	TRUE	53.1958
Oily fish intake || id:ukb-b-2209	RA	rs9841174	C	T	0.0147781	0.00198025	8.5e-14	TRUE	55.6926
Oily fish intake || id:ukb-b-2209	RA	rs9606833	C	T	0.0169856	0.00223087	2.7e-14	TRUE	57.9713
Oily fish intake || id:ukb-b-2209	RA	rs28533540	A	G	0.0146421	0.00192478	2.8e-14	TRUE	57.8688
Oily fish intake || id:ukb-b-2209	RA	rs11767283	G	A	0.0176735	0.00231943	2.5e-14	TRUE	58.0607
Oily fish intake || id:ukb-b-2209	RA	rs1876245	C	T	0.0151162	0.00193122	5e-15	TRUE	61.2663
Oily fish intake || id:ukb-b-2209	RA	rs16891727	A	C	-0.0237173	0.00284003	6.8e-17	TRUE	69.7404
Oily fish intake || id:ukb-b-2209	RA	rs35287743	T	G	-0.0282201	0.00301071	7e-21	TRUE	87.8576
Oily fish intake || id:ukb-b-2209	RA	rs10828250	G	C	-0.0201462	0.00207341	2.6e-22	TRUE	94.4095
Oily fish intake || id:ukb-b-2209	RA	rs4002471	T	C	-0.0192439	0.0019244	1.5e-23	TRUE	99.999
Oily fish intake || id:ukb-b-2209	RA	rs3124402	G	A	-0.0220014	0.00215651	1.9e-24	TRUE	104.087
Oily fish intake || id:ukb-b-2209	RA	rs11859365	C	A	0.0225669	0.00219679	9.4e-25	TRUE	105.528
Pork intake || id:ukb-b-5640	RA	rs7641973	A	G	0.00844615	0.00154097	4.2e-08	TRUE	30.042
Pork intake || id:ukb-b-5640	RA	rs2387807	T	C	-0.0150846	0.00274837	4.1e-08	TRUE	30.1243
Pork intake || id:ukb-b-5640	RA	rs36124222	C	T	0.00840935	0.00150083	2.1e-08	TRUE	31.3951
Pork intake || id:ukb-b-5640	RA	rs11211124	C	T	-0.00995273	0.00175408	1.4e-08	TRUE	32.1948
Pork intake || id:ukb-b-5640	RA	rs9973426	G	A	0.0110847	0.00193678	1e-08	TRUE	32.7557
Pork intake || id:ukb-b-5640	RA	rs34161520	G	C	0.0115919	0.0020206	9.6e-09	TRUE	32.9116
Pork intake || id:ukb-b-5640	RA	rs4146837	T	C	0.00879226	0.0014944	4e-09	TRUE	34.6152
Pork intake || id:ukb-b-5640	RA	rs254152	G	C	-0.0104266	0.00174217	2.2e-09	TRUE	35.8183
Pork intake || id:ukb-b-5640	RA	rs3964074	C	T	-0.00895091	0.00148347	1.6e-09	TRUE	36.4063
Pork intake || id:ukb-b-5640	RA	rs10972033	T	G	0.00897557	0.00147851	1.3e-09	TRUE	36.8532
Pork intake || id:ukb-b-5640	RA	rs12721051	G	C	-0.0123637	0.00188666	5.6e-11	TRUE	42.9447
Pork intake || id:ukb-b-5640	RA	rs838133	G	A	0.0108944	0.00152491	9e-13	TRUE	51.0409
Pork intake || id:ukb-b-5640	RA	rs1355171	A	C	-0.0109832	0.001477	1e-13	TRUE	55.2964
Poultry intake || id:ukb-b-8006	RA	rs2426440	G	A	0.0112177	0.00205323	4.7e-08	TRUE	29.8492
Poultry intake || id:ukb-b-8006	RA	rs2965200	A	G	-0.0104197	0.00190089	4.2e-08	TRUE	30.0467
Poultry intake || id:ukb-b-8006	RA	rs9997448	T	C	-0.0104646	0.00188288	2.7e-08	TRUE	30.8887
Poultry intake || id:ukb-b-8006	RA	rs1051730	A	G	-0.0108759	0.00192936	1.7e-08	TRUE	31.7763
Poultry intake || id:ukb-b-8006	RA	rs9923768	A	G	0.0105123	0.00185899	1.6e-08	TRUE	31.9773
Poultry intake || id:ukb-b-8006	RA	rs2565017	A	G	0.0109515	0.00188211	5.9e-09	TRUE	33.8577
Poultry intake || id:ukb-b-8006	RA	rs7829800	G	A	0.011458	0.00194283	3.7e-09	TRUE	34.7815
Processed meat intake || id:ukb-b-6324	RA	rs4077924	C	T	0.0124987	0.00228468	4.5e-08	TRUE	29.9281
Processed meat intake || id:ukb-b-6324	RA	rs8096167	C	T	-0.0145937	0.00267084	4.7e-08	TRUE	29.8562
Processed meat intake || id:ukb-b-6324	RA	rs3762621	T	C	-0.0149895	0.00271965	3.6e-08	TRUE	30.3772
Processed meat intake || id:ukb-b-6324	RA	rs11887120	T	C	0.0119621	0.00216043	3.1e-08	TRUE	30.6573
Processed meat intake || id:ukb-b-6324	RA	rs6786550	C	T	0.0121871	0.00217408	2.1e-08	TRUE	31.4231
Processed meat intake || id:ukb-b-6324	RA	rs6765179	A	G	-0.0127603	0.00226606	1.8e-08	TRUE	31.7087
Processed meat intake || id:ukb-b-6324	RA	rs4778053	G	C	0.0164667	0.00289872	1.3e-08	TRUE	32.2701
Processed meat intake || id:ukb-b-6324	RA	rs11894162	T	C	0.0120489	0.00210698	1.1e-08	TRUE	32.702
Processed meat intake || id:ukb-b-6324	RA	rs6010651	C	A	-0.0124059	0.00216796	1.1e-08	TRUE	32.7457
Processed meat intake || id:ukb-b-6324	RA	rs6961970	A	C	-0.0140142	0.00244137	9.5e-09	TRUE	32.9511
Processed meat intake || id:ukb-b-6324	RA	rs10454812	C	A	-0.0199599	0.00344207	6.7e-09	TRUE	33.6262
Processed meat intake || id:ukb-b-6324	RA	rs1422192	A	G	0.0169681	0.00287128	3.4e-09	TRUE	34.9233
Processed meat intake || id:ukb-b-6324	RA	rs34241936	G	A	0.0328367	0.00575337	1.1e-08	TRUE	32.5742
Processed meat intake || id:ukb-b-6324	RA	rs77165542	T	C	0.0338786	0.00572502	3.3e-09	TRUE	35.0184
Processed meat intake || id:ukb-b-6324	RA	rs11032380	T	A	-0.0133229	0.00222295	2.1e-09	TRUE	35.9202
Processed meat intake || id:ukb-b-6324	RA	rs203319	T	C	-0.016423	0.00260186	2.8e-10	TRUE	39.8416
Processed meat intake || id:ukb-b-6324	RA	rs9809856	G	A	0.0132887	0.00209967	2.5e-10	TRUE	40.0556
Processed meat intake || id:ukb-b-6324	RA	rs2873054	C	A	0.0139958	0.00218986	1.6e-10	TRUE	40.8472
Processed meat intake || id:ukb-b-6324	RA	rs6484504	C	T	0.0154728	0.0023479	4.4e-11	TRUE	43.4289
Processed meat intake || id:ukb-b-6324	RA	rs7531118	C	T	-0.0140719	0.00211347	2.8e-11	TRUE	44.3316
Processed meat intake || id:ukb-b-6324	RA	rs2029401	G	A	0.0146312	0.0021292	6.3e-12	TRUE	47.2201
Processed meat intake || id:ukb-b-6324	RA	rs4240672	A	G	0.0171201	0.00209412	3e-16	TRUE	66.8358
Processed meat intake || id:ukb-b-6324	RA	rs838133	G	A	0.0190137	0.00216555	1.6e-18	TRUE	77.0898
Salad / raw vegetable intake || id:ukb-b-1996	RA	rs34186148	C	G	-0.00805142	0.0014749	4.8e-08	TRUE	29.8002
Salad / raw vegetable intake || id:ukb-b-1996	RA	rs7821179	C	G	-0.0108184	0.00197644	4.4e-08	TRUE	29.9612
Salad / raw vegetable intake || id:ukb-b-1996	RA	rs8130508	A	G	0.0087404	0.00157797	3e-08	TRUE	30.6807
Salad / raw vegetable intake || id:ukb-b-1996	RA	rs4083969	G	C	0.017133	0.00311517	3.8e-08	TRUE	30.2485
Salad / raw vegetable intake || id:ukb-b-1996	RA	rs12908495	A	C	-0.00935	0.00166573	2e-08	TRUE	31.5075
Salad / raw vegetable intake || id:ukb-b-1996	RA	rs1052352	T	C	0.00816444	0.00142564	1e-08	TRUE	32.7969
Salad / raw vegetable intake || id:ukb-b-1996	RA	rs1890012	G	T	-0.0104258	0.00180794	8.1e-09	TRUE	33.2545
Salad / raw vegetable intake || id:ukb-b-1996	RA	rs75248709	T	C	-0.0197339	0.00352774	2.2e-08	TRUE	31.292
Salad / raw vegetable intake || id:ukb-b-1996	RA	rs57221424	G	C	0.00894101	0.00153327	5.5e-09	TRUE	34.0045
Salad / raw vegetable intake || id:ukb-b-1996	RA	rs4291983	A	C	-0.00839985	0.00142481	3.7e-09	TRUE	34.7559
Salad / raw vegetable intake || id:ukb-b-1996	RA	rs12203592	T	C	-0.0102862	0.00169411	1.3e-09	TRUE	36.8661
Salad / raw vegetable intake || id:ukb-b-1996	RA	rs10819082	A	G	-0.00916475	0.00151342	1.4e-09	TRUE	36.671
Salad / raw vegetable intake || id:ukb-b-1996	RA	rs62461186	C	A	-0.0113438	0.00185732	1e-09	TRUE	37.303
Salad / raw vegetable intake || id:ukb-b-1996	RA	rs17460017	T	A	0.0111744	0.00181338	7.2e-10	TRUE	37.9726
Salad / raw vegetable intake || id:ukb-b-1996	RA	rs6482190	G	A	0.0112719	0.00159025	1.4e-12	TRUE	50.2416
Salad / raw vegetable intake || id:ukb-b-1996	RA	rs3095337	C	G	-0.0126218	0.00176637	9e-13	TRUE	51.0598
Salad / raw vegetable intake || id:ukb-b-1996	RA	rs790561	G	A	0.012474	0.00156199	1.4e-15	TRUE	63.7757
Salad / raw vegetable intake || id:ukb-b-1996	RA	rs7619139	A	T	0.0124765	0.00145086	8e-18	TRUE	73.9494
Salt added to food || id:ukb-b-8121	RA	rs6416794	C	T	-0.0119996	0.00220031	4.9e-08	TRUE	29.7417
Salt added to food || id:ukb-b-8121	RA	rs12563932	C	A	-0.0284929	0.00520996	4.5e-08	TRUE	29.9092
Salt added to food || id:ukb-b-8121	RA	rs2835623	T	C	0.0226771	0.00414363	4.4e-08	TRUE	29.9511
Salt added to food || id:ukb-b-8121	RA	rs1823011	G	A	-0.0102255	0.00186117	3.9e-08	TRUE	30.1854
Salt added to food || id:ukb-b-8121	RA	rs1895951	C	T	-0.0116911	0.00214215	4.8e-08	TRUE	29.7859
Salt added to food || id:ukb-b-8121	RA	rs11082431	T	C	0.0105645	0.00192067	3.8e-08	TRUE	30.2547
Salt added to food || id:ukb-b-8121	RA	rs11075194	G	A	-0.00981656	0.00178742	4e-08	TRUE	30.1624
Salt added to food || id:ukb-b-8121	RA	rs10140751	T	G	-0.0112745	0.00204674	3.6e-08	TRUE	30.3437
Salt added to food || id:ukb-b-8121	RA	rs324018	G	T	0.0100101	0.00181156	3.3e-08	TRUE	30.5331
Salt added to food || id:ukb-b-8121	RA	rs6695915	G	A	-0.0166292	0.00299835	2.9e-08	TRUE	30.7594
Salt added to food || id:ukb-b-8121	RA	rs961044	T	C	-0.0140077	0.00252727	3e-08	TRUE	30.7206
Salt added to food || id:ukb-b-8121	RA	rs1728779	G	A	0.00987078	0.0017892	3.5e-08	TRUE	30.4358
Salt added to food || id:ukb-b-8121	RA	rs3890316	A	G	-0.0113326	0.00204164	2.8e-08	TRUE	30.8106
Salt added to food || id:ukb-b-8121	RA	rs9835772	T	A	0.0114509	0.0020521	2.4e-08	TRUE	31.1374
Salt added to food || id:ukb-b-8121	RA	rs35702851	C	G	0.0121964	0.00219059	2.6e-08	TRUE	30.9985
Salt added to food || id:ukb-b-8121	RA	rs4912891	C	T	0.0106552	0.00192298	3e-08	TRUE	30.7025
Salt added to food || id:ukb-b-8121	RA	rs8040685	T	C	-0.0154071	0.00275814	2.3e-08	TRUE	31.2039
Salt added to food || id:ukb-b-8121	RA	rs7021360	A	C	-0.0101193	0.00181012	2.3e-08	TRUE	31.2526
Salt added to food || id:ukb-b-8121	RA	rs12094804	G	A	0.0205059	0.00365579	2e-08	TRUE	31.4626
Salt added to food || id:ukb-b-8121	RA	rs2899345	C	T	0.00988666	0.001773	2.5e-08	TRUE	31.0944
Salt added to food || id:ukb-b-8121	RA	rs8097544	G	A	0.0140302	0.00251279	2.4e-08	TRUE	31.1756
Salt added to food || id:ukb-b-8121	RA	rs6987313	C	T	0.00990698	0.00176579	2e-08	TRUE	31.4778
Salt added to food || id:ukb-b-8121	RA	rs72807804	T	C	0.0120641	0.00213899	1.7e-08	TRUE	31.8106
Salt added to food || id:ukb-b-8121	RA	rs6776248	C	T	0.0113408	0.00199794	1.4e-08	TRUE	32.2198
Salt added to food || id:ukb-b-8121	RA	rs73040343	G	A	-0.0103509	0.00181415	1.2e-08	TRUE	32.5544
Salt added to food || id:ukb-b-8121	RA	rs526210	A	G	0.010095	0.00181871	2.8e-08	TRUE	30.8096
Salt added to food || id:ukb-b-8121	RA	rs2547040	C	G	-0.0127081	0.00222943	1.2e-08	TRUE	32.4918
Salt added to food || id:ukb-b-8121	RA	rs35271178	T	C	0.010244	0.00179093	1.1e-08	TRUE	32.7176
Salt added to food || id:ukb-b-8121	RA	rs2263636	C	A	0.0112558	0.00196454	1e-08	TRUE	32.827
Salt added to food || id:ukb-b-8121	RA	rs264932	G	A	-0.0104199	0.0018018	7.3e-09	TRUE	33.4437
Salt added to food || id:ukb-b-8121	RA	rs6804929	A	G	0.0167058	0.0028892	7.4e-09	TRUE	33.4333
Salt added to food || id:ukb-b-8121	RA	rs667128	T	C	0.0154255	0.00265228	6e-09	TRUE	33.8252
Salt added to food || id:ukb-b-8121	RA	rs329670	C	T	-0.0152915	0.00263275	6.3e-09	TRUE	33.735
Salt added to food || id:ukb-b-8121	RA	rs10971930	C	T	0.0155012	0.00264358	4.5e-09	TRUE	34.3832
Salt added to food || id:ukb-b-8121	RA	rs4799949	T	C	-0.0109799	0.00187206	4.5e-09	TRUE	34.3999
Salt added to food || id:ukb-b-8121	RA	rs10128297	T	C	-0.0105548	0.00180004	4.5e-09	TRUE	34.3824
Salt added to food || id:ukb-b-8121	RA	rs9317406	T	C	-0.0107015	0.00182384	4.4e-09	TRUE	34.4283
Salt added to food || id:ukb-b-8121	RA	rs7581335	T	A	0.014931	0.00253318	3.8e-09	TRUE	34.7413
Salt added to food || id:ukb-b-8121	RA	rs99780	T	C	0.0109071	0.00184757	3.6e-09	TRUE	34.8511
Salt added to food || id:ukb-b-8121	RA	rs10883796	A	G	0.0114406	0.00193424	3.3e-09	TRUE	34.9846
Salt added to food || id:ukb-b-8121	RA	rs11126666	A	G	-0.0119879	0.00201908	2.9e-09	TRUE	35.2516
Salt added to food || id:ukb-b-8121	RA	rs13131880	C	T	-0.0126193	0.00212752	3e-09	TRUE	35.1822
Salt added to food || id:ukb-b-8121	RA	rs7982263	C	T	0.0106084	0.0017875	2.9e-09	TRUE	35.2215
Salt added to food || id:ukb-b-8121	RA	rs34906832	G	A	0.0150976	0.00253007	2.4e-09	TRUE	35.6083
Salt added to food || id:ukb-b-8121	RA	rs2521501	T	A	-0.0113954	0.00190039	2e-09	TRUE	35.9562
Salt added to food || id:ukb-b-8121	RA	rs10736951	C	G	-0.0113624	0.001843	7e-10	TRUE	38.0093
Salt added to food || id:ukb-b-8121	RA	rs491907	G	A	0.0109863	0.00176296	4.6e-10	TRUE	38.8345
Salt added to food || id:ukb-b-8121	RA	rs11022746	G	T	0.0118271	0.0019132	6.3e-10	TRUE	38.2152
Salt added to food || id:ukb-b-8121	RA	rs4981196	C	A	-0.0114561	0.00182248	3.3e-10	TRUE	39.5137
Salt added to food || id:ukb-b-8121	RA	rs8022455	C	T	-0.0111417	0.00177399	3.4e-10	TRUE	39.4458
Salt added to food || id:ukb-b-8121	RA	rs429358	C	T	-0.0153977	0.00244198	2.9e-10	TRUE	39.7583
Salt added to food || id:ukb-b-8121	RA	rs2693687	T	C	0.0116279	0.00182047	1.7e-10	TRUE	40.7977
Salt added to food || id:ukb-b-8121	RA	rs2457427	C	T	-0.0165822	0.00256949	1.1e-10	TRUE	41.6476
Salt added to food || id:ukb-b-8121	RA	rs7110845	G	A	-0.0115376	0.00178627	1.1e-10	TRUE	41.7193
Salt added to food || id:ukb-b-8121	RA	rs1008078	T	C	0.0116597	0.00180649	1.1e-10	TRUE	41.6585
Salt added to food || id:ukb-b-8121	RA	rs4860797	A	G	0.011667	0.00180763	1.1e-10	TRUE	41.6581
Salt added to food || id:ukb-b-8121	RA	rs7670308	A	G	-0.0116397	0.00180121	1e-10	TRUE	41.7595
Salt added to food || id:ukb-b-8121	RA	rs9569747	G	T	-0.0125594	0.00193552	8.6e-11	TRUE	42.1059
Salt added to food || id:ukb-b-8121	RA	rs7465705	A	G	-0.0118468	0.00181578	6.8e-11	TRUE	42.5673
Salt added to food || id:ukb-b-8121	RA	rs12789951	T	C	-0.0117174	0.00179694	7e-11	TRUE	42.5202
Salt added to food || id:ukb-b-8121	RA	rs10752999	C	A	0.0127624	0.00192721	3.5e-11	TRUE	43.8537
Salt added to food || id:ukb-b-8121	RA	rs17805497	C	T	0.0124815	0.00185017	1.5e-11	TRUE	45.5104
Salt added to food || id:ukb-b-8121	RA	rs4235642	G	A	0.0122937	0.00181648	1.3e-11	TRUE	45.8041
Salt added to food || id:ukb-b-8121	RA	rs12579997	C	G	0.0160311	0.00234785	8.6e-12	TRUE	46.6215
Salt added to food || id:ukb-b-8121	RA	rs33137	T	C	-0.0120839	0.00177315	9.4e-12	TRUE	46.4433
Salt added to food || id:ukb-b-8121	RA	rs11761254	T	C	-0.0176809	0.00254593	3.8e-12	TRUE	48.2298
Salt added to food || id:ukb-b-8121	RA	rs6887291	G	T	0.0126757	0.00183649	5.1e-12	TRUE	47.6395
Salt added to food || id:ukb-b-8121	RA	rs7673170	A	G	-0.0125967	0.00180133	2.7e-12	TRUE	48.902
Salt added to food || id:ukb-b-8121	RA	rs35142265	G	A	0.0150134	0.00213637	2.1e-12	TRUE	49.3861
Salt added to food || id:ukb-b-8121	RA	rs12501838	T	A	0.0146672	0.0020816	1.8e-12	TRUE	49.6478
Salt added to food || id:ukb-b-8121	RA	rs9667150	A	G	0.012589	0.0017806	1.5e-12	TRUE	49.9862
Salt added to food || id:ukb-b-8121	RA	rs55897719	A	C	0.0135021	0.001896	1.1e-12	TRUE	50.7138
Salt added to food || id:ukb-b-8121	RA	rs4739105	C	T	0.0154648	0.00218013	1.3e-12	TRUE	50.3181
Salt added to food || id:ukb-b-8121	RA	rs4948275	T	C	0.0127146	0.00177265	7.4e-13	TRUE	51.4469
Salt added to food || id:ukb-b-8121	RA	rs2852348	G	A	-0.0131167	0.0017774	1.6e-13	TRUE	54.4601
Salt added to food || id:ukb-b-8121	RA	rs1045411	T	C	-0.0150663	0.0019926	4e-14	TRUE	57.1706
Salt added to food || id:ukb-b-8121	RA	rs12988960	C	G	0.014981	0.00189646	2.8e-15	TRUE	62.4014
Salt added to food || id:ukb-b-8121	RA	rs586716	A	G	0.0143673	0.00179338	1.1e-15	TRUE	64.1809
Salt added to food || id:ukb-b-8121	RA	rs9843358	T	C	0.0189528	0.00234421	6.2e-16	TRUE	65.3663
Salt added to food || id:ukb-b-8121	RA	rs9278020	A	G	0.0232222	0.00286151	4.8e-16	TRUE	65.8592
Salt added to food || id:ukb-b-8121	RA	rs35099536	C	A	0.0259587	0.00320749	5.8e-16	TRUE	65.4991
Salt added to food || id:ukb-b-8121	RA	rs868720	C	G	0.0159938	0.00192468	9.6e-17	TRUE	69.0536
Salt added to food || id:ukb-b-8121	RA	rs62098445	A	C	-0.0158642	0.00191149	1e-16	TRUE	68.8799
Salt added to food || id:ukb-b-8121	RA	rs2506738	G	A	-0.0151014	0.00180067	5e-17	TRUE	70.3341
Salt added to food || id:ukb-b-8121	RA	rs736935	T	C	0.0156881	0.00187874	6.8e-17	TRUE	69.728
Salt added to food || id:ukb-b-8121	RA	rs7927679	T	C	0.0149539	0.00176398	2.3e-17	TRUE	71.8657
Salt added to food || id:ukb-b-8121	RA	rs528301	A	G	0.0152609	0.00177008	6.6e-18	TRUE	74.3318
Salt added to food || id:ukb-b-8121	RA	rs400750	G	T	0.016712	0.00181467	3.3e-20	TRUE	84.8128
Salt added to food || id:ukb-b-8121	RA	rs6780346	T	C	-0.0168372	0.00181724	1.9e-20	TRUE	85.845
Salt added to food || id:ukb-b-8121	RA	rs2339234	A	G	-0.0176416	0.00190008	1.6e-20	TRUE	86.2049
Salt added to food || id:ukb-b-8121	RA	rs4595499	T	C	-0.0172775	0.00180773	1.2e-21	TRUE	91.3471
Salt added to food || id:ukb-b-8121	RA	rs13400612	G	C	0.0202846	0.00204252	3e-23	TRUE	98.628
Salt added to food || id:ukb-b-8121	RA	rs7591518	C	T	-0.0207723	0.00192978	5.1e-27	TRUE	115.865
Salt added to food || id:ukb-b-8121	RA	rs12658060	C	T	-0.0274145	0.00211762	2.5e-38	TRUE	167.596
Salt added to food || id:ukb-b-8121	RA	rs2736748	G	A	0.0280118	0.00215956	1.8e-38	TRUE	168.249
Salt added to food || id:ukb-b-8121	RA	rs9611875	G	A	0.0662007	0.00451868	1.3e-48	TRUE	214.636
Salt added to food || id:ukb-b-8121	RA	rs1726866	A	G	0.0265437	0.00176998	7.7e-51	TRUE	224.898
Tea intake || id:ukb-b-6066	RA	rs34619	A	G	0.0117117	0.0021375	4.3e-08	TRUE	30.0212
Tea intake || id:ukb-b-6066	RA	rs17576658	A	G	-0.0134812	0.00245655	4.1e-08	TRUE	30.1166
Tea intake || id:ukb-b-6066	RA	rs2645929	G	A	-0.0149842	0.0027166	3.5e-08	TRUE	30.424
Tea intake || id:ukb-b-6066	RA	rs6829	T	C	-0.0119163	0.00216546	3.7e-08	TRUE	30.2819
Tea intake || id:ukb-b-6066	RA	rs11164870	G	C	-0.0119604	0.00218232	4.2e-08	TRUE	30.0369
Tea intake || id:ukb-b-6066	RA	rs7757102	G	A	-0.0118039	0.00213302	3.1e-08	TRUE	30.6239
Tea intake || id:ukb-b-6066	RA	rs9302428	G	C	0.0122457	0.00220122	2.6e-08	TRUE	30.9486
Tea intake || id:ukb-b-6066	RA	rs17245213	A	G	-0.0146481	0.00260905	2e-08	TRUE	31.5208
Tea intake || id:ukb-b-6066	RA	rs10764990	A	G	-0.0121906	0.00216898	1.9e-08	TRUE	31.5892
Tea intake || id:ukb-b-6066	RA	rs57462170	A	G	0.0191505	0.00340563	1.9e-08	TRUE	31.6203
Tea intake || id:ukb-b-6066	RA	rs57631352	G	A	-0.0131035	0.00232117	1.7e-08	TRUE	31.8684
Tea intake || id:ukb-b-6066	RA	rs2351187	A	G	0.0129023	0.0022823	1.6e-08	TRUE	31.9587
Tea intake || id:ukb-b-6066	RA	rs9648476	A	G	0.0125013	0.00218542	1.1e-08	TRUE	32.7221
Tea intake || id:ukb-b-6066	RA	rs13282783	T	C	-0.0135837	0.00235432	7.9e-09	TRUE	33.2893
Tea intake || id:ukb-b-6066	RA	rs56348300	G	C	0.0158824	0.00273191	6.1e-09	TRUE	33.7987
Tea intake || id:ukb-b-6066	RA	rs1156588	G	A	-0.015454	0.00260325	2.9e-09	TRUE	35.2411
Tea intake || id:ukb-b-6066	RA	rs1453548	A	T	-0.0133414	0.00224973	3e-09	TRUE	35.1675
Tea intake || id:ukb-b-6066	RA	rs2117137	G	A	0.0129948	0.0021557	1.7e-09	TRUE	36.3381
Tea intake || id:ukb-b-6066	RA	rs10752269	A	G	-0.0128727	0.00211975	1.3e-09	TRUE	36.8782
Tea intake || id:ukb-b-6066	RA	rs141071726	A	G	0.0407321	0.00681204	2.2e-09	TRUE	35.7536
Tea intake || id:ukb-b-6066	RA	rs713598	G	C	0.0133969	0.00215659	5.2e-10	TRUE	38.5899
Tea intake || id:ukb-b-6066	RA	rs149805207	G	A	-0.0719337	0.0125823	1.1e-08	TRUE	32.6847
Tea intake || id:ukb-b-6066	RA	rs12591786	T	C	-0.0184399	0.00294243	3.7e-10	TRUE	39.274
Tea intake || id:ukb-b-6066	RA	rs11587444	G	A	0.0140328	0.00217078	1e-10	TRUE	41.7885
Tea intake || id:ukb-b-6066	RA	rs132904	C	G	0.0166007	0.00255257	7.8e-11	TRUE	42.2958
Tea intake || id:ukb-b-6066	RA	rs9937354	A	G	-0.0140923	0.0021433	4.9e-11	TRUE	43.2313
Tea intake || id:ukb-b-6066	RA	rs2273447	T	A	0.0174715	0.00263421	3.3e-11	TRUE	43.9906
Tea intake || id:ukb-b-6066	RA	rs4808193	C	T	0.0151149	0.0022472	1.7e-11	TRUE	45.2405
Tea intake || id:ukb-b-6066	RA	rs10741694	C	T	0.0150037	0.00219355	7.9e-12	TRUE	46.7845
Tea intake || id:ukb-b-6066	RA	rs4817505	C	T	0.015068	0.0021746	4.2e-12	TRUE	48.0123
Tea intake || id:ukb-b-6066	RA	rs72797284	G	A	-0.0171147	0.00238353	7e-13	TRUE	51.5582
Tea intake || id:ukb-b-6066	RA	rs56188862	C	T	-0.0157568	0.0021747	4.3e-13	TRUE	52.4973
Tea intake || id:ukb-b-6066	RA	rs977474	T	C	0.0217813	0.00285559	2.4e-14	TRUE	58.1803
Tea intake || id:ukb-b-6066	RA	rs1481012	G	A	-0.0262435	0.00335608	5.3e-15	TRUE	61.1475
Tea intake || id:ukb-b-6066	RA	rs2478875	G	A	0.0218943	0.00261129	5.1e-17	TRUE	70.2994
Tea intake || id:ukb-b-6066	RA	rs17685	A	G	0.0230655	0.00236195	1.6e-22	TRUE	95.364
Tea intake || id:ukb-b-6066	RA	rs9624470	A	G	0.0252071	0.00215485	1.3e-31	TRUE	136.84
Tea intake || id:ukb-b-6066	RA	rs4410790	C	T	0.0405506	0.00219507	3.4e-76	TRUE	341.27
Tea intake || id:ukb-b-6066	RA	rs2472297	T	C	0.0533453	0.00240098	2.3e-109	TRUE	493.646
Vitamin and mineral supplements: Vitamin A || id:ukb-a-458	RA	rs72833036	G	A	0.00385985	0.000689329	2.15e-08	TRUE	31.3536
Vitamin and mineral supplements: Vitamin D || id:ukb-a-462	RA	rs62228397	G	C	0.00495857	0.000904409	4.19e-08	TRUE	30.0596
Water intake || id:ukb-b-14898	RA	rs34940743	G	A	-0.0103922	0.00189846	4.4e-08	TRUE	29.9648
Water intake || id:ukb-b-14898	RA	rs9830293	G	A	0.0190823	0.00347478	4e-08	TRUE	30.1583
Water intake || id:ukb-b-14898	RA	rs10954732	A	G	0.0106197	0.00192806	3.6e-08	TRUE	30.3378
Water intake || id:ukb-b-14898	RA	rs6844845	G	A	-0.021514	0.0038941	3.3e-08	TRUE	30.5231
Water intake || id:ukb-b-14898	RA	rs56100328	G	A	-0.0175542	0.00321669	4.8e-08	TRUE	29.7813
Water intake || id:ukb-b-14898	RA	rs2274156	T	C	-0.011485	0.00207059	2.9e-08	TRUE	30.7662
Water intake || id:ukb-b-14898	RA	rs7626335	C	A	0.0107689	0.00193268	2.5e-08	TRUE	31.0472
Water intake || id:ukb-b-14898	RA	rs782221	T	C	-0.0127104	0.00226176	1.9e-08	TRUE	31.581
Water intake || id:ukb-b-14898	RA	rs7124005	T	C	0.0103665	0.00186038	2.5e-08	TRUE	31.05
Water intake || id:ukb-b-14898	RA	rs9957088	T	C	-0.0118296	0.00208716	1.4e-08	TRUE	32.1239
Water intake || id:ukb-b-14898	RA	rs8054636	C	T	-0.0103313	0.00185114	2.4e-08	TRUE	31.1481
Water intake || id:ukb-b-14898	RA	rs67174962	A	G	-0.0122645	0.00215662	1.3e-08	TRUE	32.3409
Water intake || id:ukb-b-14898	RA	rs4239466	C	A	0.0106426	0.00189646	2e-08	TRUE	31.4926
Water intake || id:ukb-b-14898	RA	rs2229357	A	G	-0.0122056	0.00211503	7.9e-09	TRUE	33.3031
Water intake || id:ukb-b-14898	RA	rs6905712	A	T	0.0110877	0.00192816	8.9e-09	TRUE	33.0672
Water intake || id:ukb-b-14898	RA	rs10758255	A	T	-0.0107871	0.00186047	6.7e-09	TRUE	33.6174
Water intake || id:ukb-b-14898	RA	rs11125629	G	A	0.0108674	0.00182295	2.5e-09	TRUE	35.5387
Water intake || id:ukb-b-14898	RA	rs2435200	A	G	0.0112139	0.0018384	1.1e-09	TRUE	37.2077
Water intake || id:ukb-b-14898	RA	rs34967813	G	A	-0.0120553	0.00195555	7.1e-10	TRUE	38.003
Water intake || id:ukb-b-14898	RA	rs9414686	T	C	0.0147596	0.00240632	8.6e-10	TRUE	37.622
Water intake || id:ukb-b-14898	RA	rs11012726	C	T	-0.0122411	0.00197942	6.2e-10	TRUE	38.2441
Water intake || id:ukb-b-14898	RA	rs35028442	C	G	0.0164243	0.00268796	9.9e-10	TRUE	37.336
Water intake || id:ukb-b-14898	RA	rs146394874	A	C	0.0261419	0.00421977	5.8e-10	TRUE	38.3793
Water intake || id:ukb-b-14898	RA	rs2198234	T	G	0.0116702	0.00181594	1.3e-10	TRUE	41.3003
Water intake || id:ukb-b-14898	RA	rs3808058	T	C	0.0183317	0.00281615	7.5e-11	TRUE	42.3735
Water intake || id:ukb-b-14898	RA	rs429358	C	T	0.0166809	0.00250899	3e-11	TRUE	44.2019
Water intake || id:ukb-b-14898	RA	rs6957745	C	T	-0.015292	0.00226217	1.4e-11	TRUE	45.696
Water intake || id:ukb-b-14898	RA	rs11140831	G	A	-0.0123822	0.00183612	1.5e-11	TRUE	45.4772
Water intake || id:ukb-b-14898	RA	rs2305813	C	G	-0.019115	0.00276856	5e-12	TRUE	47.6695
Water intake || id:ukb-b-14898	RA	rs1963510	G	A	0.0133068	0.0018195	2.6e-13	TRUE	53.4864
Water intake || id:ukb-b-14898	RA	rs3746410	G	A	0.0168391	0.00225025	7.3e-14	TRUE	55.9985
Water intake || id:ukb-b-14898	RA	rs3763874	A	G	0.0163297	0.00183963	6.9e-19	TRUE	78.7944
Water intake || id:ukb-b-14898	RA	rs2472297	T	C	-0.0334187	0.00205714	2.4e-59	TRUE	263.907
Water intake || id:ukb-b-14898	RA	rs4410790	C	T	-0.0308714	0.00187689	8.6e-61	TRUE	270.542
Zinc || id:ieu-a-1079	RA	rs1532423	G	A	-0.178	0.026	6.4e-12	TRUE	46.8698
Zinc || id:ieu-a-1079	RA	rs2120019	C	T	-0.287	0.033	1.55e-18	TRUE	75.6373
Alcoholic drinks per week || id:ieu-b-73	AS	rs10085696	G	A	-0.0160517	0.00249471	1.24e-10	TRUE	41.4002
Alcoholic drinks per week || id:ieu-b-73	AS	rs11860773	C	T	-0.0150051	0.00244381	8.35007e-10	TRUE	37.7001
Alcoholic drinks per week || id:ieu-b-73	AS	rs1229984	C	T	0.188115	0.00617852	1e-200	TRUE	926.996
Alcoholic drinks per week || id:ieu-b-73	AS	rs1260326	C	T	0.023812	0.00198433	3.32966e-33	TRUE	144
Alcoholic drinks per week || id:ieu-b-73	AS	rs13107325	T	C	-0.0364548	0.00391286	1.22999e-20	TRUE	86.8002
Alcoholic drinks per week || id:ieu-b-73	AS	rs13332432	G	C	0.014005	0.00214072	5.94019e-11	TRUE	42.8003
Alcoholic drinks per week || id:ieu-b-73	AS	rs1387766	A	G	-0.010827	0.00198336	4.79005e-08	TRUE	29.7998
Alcoholic drinks per week || id:ieu-b-73	AS	rs153106	C	T	-0.0136118	0.00195858	3.62994e-12	TRUE	48.3002
Alcoholic drinks per week || id:ieu-b-73	AS	rs16854020	A	G	0.018083	0.0029068	4.82003e-10	TRUE	38.7
Alcoholic drinks per week || id:ieu-b-73	AS	rs17542254	G	A	0.0131418	0.00214605	8.96004e-10	TRUE	37.4999
Alcoholic drinks per week || id:ieu-b-73	AS	rs2049045	C	G	-0.0137683	0.00250539	3.97e-08	TRUE	30.2002
Alcoholic drinks per week || id:ieu-b-73	AS	rs2299409	A	G	-0.0105546	0.00193346	4.79999e-08	TRUE	29.7998
Alcoholic drinks per week || id:ieu-b-73	AS	rs28601761	G	C	0.0112989	0.00195507	7.59994e-09	TRUE	33.4001
Alcoholic drinks per week || id:ieu-b-73	AS	rs28680958	A	G	-0.0135848	0.0023684	9.78003e-09	TRUE	32.9
Alcoholic drinks per week || id:ieu-b-73	AS	rs28712821	A	G	0.0283339	0.00197411	1.10002e-46	TRUE	206.001
Alcoholic drinks per week || id:ieu-b-73	AS	rs28732378	G	A	-0.0167274	0.00219076	2.23975e-14	TRUE	58.2998
Alcoholic drinks per week || id:ieu-b-73	AS	rs28929474	T	C	-0.0476809	0.00713966	2.39001e-11	TRUE	44.5999
Alcoholic drinks per week || id:ieu-b-73	AS	rs331939	A	G	-0.0119016	0.00202921	4.49997e-09	TRUE	34.3999
Alcoholic drinks per week || id:ieu-b-73	AS	rs34121753	G	A	0.0110694	0.00195072	1.38998e-08	TRUE	32.2002
Alcoholic drinks per week || id:ieu-b-73	AS	rs4309187	C	A	0.0147908	0.00208756	1.36994e-12	TRUE	50.2002
Alcoholic drinks per week || id:ieu-b-73	AS	rs4752999	T	C	-0.0145643	0.00207008	2.03002e-12	TRUE	49.5
Alcoholic drinks per week || id:ieu-b-73	AS	rs494904	C	T	0.0150848	0.00196055	1.40994e-14	TRUE	59.2002
Alcoholic drinks per week || id:ieu-b-73	AS	rs55872084	T	G	0.0127314	0.0022684	1.98002e-08	TRUE	31.5002
Alcoholic drinks per week || id:ieu-b-73	AS	rs55932213	G	A	0.0124767	0.002216	1.79999e-08	TRUE	31.7001
Alcoholic drinks per week || id:ieu-b-73	AS	rs6106989	A	G	0.0108994	0.00198336	3.80996e-08	TRUE	30.1997
Alcoholic drinks per week || id:ieu-b-73	AS	rs6739804	C	T	-0.0129688	0.00208202	4.71998e-10	TRUE	38.7998
Alcoholic drinks per week || id:ieu-b-73	AS	rs676388	C	T	0.0150976	0.00193147	5.49035e-15	TRUE	61.0998
Alcoholic drinks per week || id:ieu-b-73	AS	rs75120545	T	C	-0.0327862	0.00567307	7.58997e-09	TRUE	33.4
Alcoholic drinks per week || id:ieu-b-73	AS	rs76640332	A	G	-0.0210081	0.00238944	1.46994e-18	TRUE	77.3003
Alcoholic drinks per week || id:ieu-b-73	AS	rs78234152	A	G	0.0276538	0.00307075	2.18022e-19	TRUE	81.1
Alcoholic drinks per week || id:ieu-b-73	AS	rs79616692	C	G	0.0188085	0.00315231	2.38002e-09	TRUE	35.6
Alcoholic drinks per week || id:ieu-b-73	AS	rs962961	T	C	-0.0121885	0.00205146	2.78003e-09	TRUE	35.3
Alcoholic drinks per week || id:ieu-b-73	AS	rs9835772	T	A	0.0132042	0.00224155	3.89996e-09	TRUE	34.6998
Beef intake || id:ukb-b-2862	AS	rs10789340	G	A	-0.0137797	0.00176936	6.79986e-15	TRUE	60.6523
Beef intake || id:ukb-b-2862	AS	rs10959890	C	T	-0.0126658	0.00209611	1.5e-09	TRUE	36.5121
Beef intake || id:ukb-b-2862	AS	rs1105388	T	C	-0.0113754	0.00187563	1.29999e-09	TRUE	36.7823
Beef intake || id:ukb-b-2862	AS	rs11878917	A	G	0.0150187	0.00274812	4.60002e-08	TRUE	29.8671
Beef intake || id:ukb-b-2862	AS	rs132901	T	C	0.0139249	0.00209282	2.90001e-11	TRUE	44.2711
Beef intake || id:ukb-b-2862	AS	rs1421085	C	T	-0.0121232	0.00174274	3.50026e-12	TRUE	48.3915
Beef intake || id:ukb-b-2862	AS	rs1470610	C	G	-0.0122159	0.00215779	1.5e-08	TRUE	32.0503
Beef intake || id:ukb-b-2862	AS	rs429358	C	T	-0.0148514	0.00236847	3.59998e-10	TRUE	39.3187
Beef intake || id:ukb-b-2862	AS	rs4676964	T	C	0.0133533	0.00172438	9.60064e-15	TRUE	59.9669
Beef intake || id:ukb-b-2862	AS	rs62169335	T	C	-0.00968628	0.00173523	2.39999e-08	TRUE	31.1602
Beef intake || id:ukb-b-2862	AS	rs62396185	C	G	-0.0148447	0.00195102	2.80027e-14	TRUE	57.8921
Beef intake || id:ukb-b-2862	AS	rs7791463	A	G	0.00954846	0.00171063	2.39999e-08	TRUE	31.1569
Beef intake || id:ukb-b-2862	AS	rs784251	T	C	-0.0103387	0.00171651	1.7e-09	TRUE	36.2777
Beef intake || id:ukb-b-2862	AS	rs79809011	A	G	-0.0280593	0.00508482	3.40001e-08	TRUE	30.4511
Bread intake || id:ukb-b-11348	AS	rs10761661	T	C	-0.0114852	0.00200486	1e-08	TRUE	32.8178
Bread intake || id:ukb-b-11348	AS	rs11060853	G	A	-0.012789	0.00202087	2.5e-10	TRUE	40.0494
Bread intake || id:ukb-b-11348	AS	rs11183201	C	T	-0.016725	0.00199574	5.30029e-17	TRUE	70.2303
Bread intake || id:ukb-b-11348	AS	rs11628639	C	T	-0.013495	0.00232226	6.19998e-09	TRUE	33.7695
Bread intake || id:ukb-b-11348	AS	rs13016665	A	C	0.0147544	0.00202829	3.50026e-13	TRUE	52.9155
Bread intake || id:ukb-b-11348	AS	rs13023099	A	C	-0.0114708	0.00202287	1.40001e-08	TRUE	32.1552
Bread intake || id:ukb-b-11348	AS	rs17083079	A	G	0.0301138	0.00467938	1.2e-10	TRUE	41.4147
Bread intake || id:ukb-b-11348	AS	rs1940033	T	C	-0.011079	0.00202843	4.70002e-08	TRUE	29.8319
Bread intake || id:ukb-b-11348	AS	rs1994315	C	T	-0.0168239	0.00214445	4.30031e-15	TRUE	61.5491
Bread intake || id:ukb-b-11348	AS	rs2068650	C	A	-0.013938	0.00199929	3.10027e-12	TRUE	48.6015
Bread intake || id:ukb-b-11348	AS	rs28406095	A	G	-0.010949	0.00200012	4.39997e-08	TRUE	29.9666
Bread intake || id:ukb-b-11348	AS	rs4665972	C	T	-0.0142361	0.00204335	3.19963e-12	TRUE	48.5396
Bread intake || id:ukb-b-11348	AS	rs4984685	A	G	0.0135849	0.00248083	4.39997e-08	TRUE	29.986
Bread intake || id:ukb-b-11348	AS	rs596878	C	A	-0.011739	0.00201069	5.30005e-09	TRUE	34.0857
Bread intake || id:ukb-b-11348	AS	rs62091167	C	A	-0.0138402	0.0024253	1.2e-08	TRUE	32.5652
Bread intake || id:ukb-b-11348	AS	rs656817	G	A	-0.0126883	0.00210929	1.79999e-09	TRUE	36.1855
Bread intake || id:ukb-b-11348	AS	rs6754311	C	T	0.0141353	0.00224657	3.09999e-10	TRUE	39.5886
Bread intake || id:ukb-b-11348	AS	rs73802707	T	C	-0.0159296	0.00276165	8e-09	TRUE	33.2715
Bread intake || id:ukb-b-11348	AS	rs75287965	A	G	-0.0247475	0.00409745	1.5e-09	TRUE	36.4784
Bread intake || id:ukb-b-11348	AS	rs7802468	T	C	-0.0233527	0.00205629	6.90081e-30	TRUE	128.975
Bread intake || id:ukb-b-11348	AS	rs79436018	C	T	-0.0176147	0.00311645	1.6e-08	TRUE	31.947
Bread intake || id:ukb-b-11348	AS	rs9323989	C	T	-0.0116143	0.00205547	1.6e-08	TRUE	31.9274
Bread intake || id:ukb-b-11348	AS	rs9564268	C	T	-0.0121606	0.00204932	2.99999e-09	TRUE	35.212
Bread intake || id:ukb-b-11348	AS	rs9662365	T	C	0.0121661	0.00198921	9.59997e-10	TRUE	37.406
Bread intake || id:ukb-b-11348	AS	rs9881332	G	C	0.0113702	0.00202188	1.89998e-08	TRUE	31.6246
Cereal intake || id:ukb-b-15926	AS	rs10057775	C	T	0.0200293	0.00289378	4.49987e-12	TRUE	47.9072
Cereal intake || id:ukb-b-15926	AS	rs10857964	C	T	0.0140866	0.0022053	1.7e-10	TRUE	40.8016
Cereal intake || id:ukb-b-15926	AS	rs11038810	G	A	0.0111343	0.00186325	2.30001e-09	TRUE	35.7095
Cereal intake || id:ukb-b-15926	AS	rs11097340	T	C	-0.0115334	0.00181501	2.1e-10	TRUE	40.3791
Cereal intake || id:ukb-b-15926	AS	rs112780312	A	G	-0.0121483	0.0020189	1.79999e-09	TRUE	36.2077
Cereal intake || id:ukb-b-15926	AS	rs11670024	G	A	0.0160114	0.00279947	1.09999e-08	TRUE	32.712
Cereal intake || id:ukb-b-15926	AS	rs11940694	G	A	-0.0126647	0.00183426	5.00035e-12	TRUE	47.6725
Cereal intake || id:ukb-b-15926	AS	rs12354267	C	T	0.0116473	0.00193279	1.7e-09	TRUE	36.3146
Cereal intake || id:ukb-b-15926	AS	rs13234131	G	A	0.0170117	0.0026602	1.6e-10	TRUE	40.8947
Cereal intake || id:ukb-b-15926	AS	rs184643	A	G	-0.0121653	0.00180474	1.59993e-11	TRUE	45.4377
Cereal intake || id:ukb-b-15926	AS	rs1853931	A	G	-0.0113368	0.00181017	3.79997e-10	TRUE	39.2231
Cereal intake || id:ukb-b-15926	AS	rs2450126	G	A	-0.0149019	0.00245669	1.29999e-09	TRUE	36.7945
Cereal intake || id:ukb-b-15926	AS	rs2472297	T	C	-0.0158518	0.00202189	4.49987e-15	TRUE	61.467
Cereal intake || id:ukb-b-15926	AS	rs2504706	C	T	0.0181793	0.00210238	5.30029e-18	TRUE	74.7708
Cereal intake || id:ukb-b-15926	AS	rs2799849	T	C	-0.0123289	0.00190573	9.79941e-11	TRUE	41.8529
Cereal intake || id:ukb-b-15926	AS	rs2817377	A	G	0.00990084	0.00178933	3.09999e-08	TRUE	30.617
Cereal intake || id:ukb-b-15926	AS	rs2927238	G	T	0.0102465	0.0018288	2.1e-08	TRUE	31.392
Cereal intake || id:ukb-b-15926	AS	rs3115230	A	C	-0.0114779	0.00207131	2.99999e-08	TRUE	30.7068
Cereal intake || id:ukb-b-15926	AS	rs4410790	C	T	-0.0109143	0.00184697	3.40001e-09	TRUE	34.9198
Cereal intake || id:ukb-b-15926	AS	rs4739095	A	G	-0.0128656	0.00210523	9.90011e-10	TRUE	37.3475
Cereal intake || id:ukb-b-15926	AS	rs4797242	A	C	0.0114312	0.00194889	4.49997e-09	TRUE	34.404
Cereal intake || id:ukb-b-15926	AS	rs491711	C	A	0.0116885	0.00193366	1.5e-09	TRUE	36.5391
Cereal intake || id:ukb-b-15926	AS	rs4988235	A	G	0.0114	0.00201241	1.5e-08	TRUE	32.0905
Cereal intake || id:ukb-b-15926	AS	rs56131196	A	G	0.0180024	0.00227695	2.70023e-15	TRUE	62.5106
Cereal intake || id:ukb-b-15926	AS	rs62442924	T	C	0.0127309	0.00225709	1.7e-08	TRUE	31.8142
Cereal intake || id:ukb-b-15926	AS	rs6510177	C	T	-0.0130354	0.00228744	1.2e-08	TRUE	32.475
Cereal intake || id:ukb-b-15926	AS	rs6545770	T	A	-0.013728	0.00206041	2.70023e-11	TRUE	44.3923
Cereal intake || id:ukb-b-15926	AS	rs67723420	A	T	0.0105252	0.00184665	1.2e-08	TRUE	32.4856
Cereal intake || id:ukb-b-15926	AS	rs68136852	A	C	-0.0141222	0.00247848	1.2e-08	TRUE	32.4664
Cereal intake || id:ukb-b-15926	AS	rs6918737	A	T	0.0137325	0.00210976	7.59976e-11	TRUE	42.3675
Cereal intake || id:ukb-b-15926	AS	rs7040561	A	T	-0.0162685	0.00252002	1.09999e-10	TRUE	41.6761
Cereal intake || id:ukb-b-15926	AS	rs7619139	A	T	-0.016951	0.00181499	9.70063e-21	TRUE	87.2252
Cereal intake || id:ukb-b-15926	AS	rs78854891	C	T	0.0221411	0.00363312	1.09999e-09	TRUE	37.1397
Cereal intake || id:ukb-b-15926	AS	rs79642906	A	G	-0.0181581	0.00322812	1.89998e-08	TRUE	31.6404
Cereal intake || id:ukb-b-15926	AS	rs8097544	G	A	-0.0246368	0.00254108	3.19963e-22	TRUE	94.0009
Cereal intake || id:ukb-b-15926	AS	rs838133	G	A	-0.0206515	0.00184331	3.90032e-29	TRUE	125.518
Cereal intake || id:ukb-b-15926	AS	rs9374896	T	C	0.0175265	0.00179165	1.29987e-22	TRUE	95.6939
Cereal intake || id:ukb-b-15926	AS	rs9846396	T	C	0.0119674	0.00180031	2.99985e-11	TRUE	44.1881
Cereal intake || id:ukb-b-15926	AS	rs9987289	G	A	0.0178679	0.0030947	7.79992e-09	TRUE	33.3357
Cheese intake || id:ukb-b-1489	AS	rs1073242	A	G	0.015728	0.00229156	6.70039e-12	TRUE	47.1069
Cheese intake || id:ukb-b-1489	AS	rs10896050	T	G	-0.0184695	0.00283438	7.19946e-11	TRUE	42.4614
Cheese intake || id:ukb-b-1489	AS	rs10938397	G	A	-0.0127071	0.00225751	1.79999e-08	TRUE	31.6835
Cheese intake || id:ukb-b-1489	AS	rs113367286	T	C	0.0151797	0.00249985	1.29999e-09	TRUE	36.8722
Cheese intake || id:ukb-b-1489	AS	rs11620149	C	T	-0.0176745	0.0032085	3.59998e-08	TRUE	30.3452
Cheese intake || id:ukb-b-1489	AS	rs12296440	A	G	0.0187942	0.00297985	2.80001e-10	TRUE	39.7795
Cheese intake || id:ukb-b-1489	AS	rs12447542	A	G	0.0197476	0.00340698	6.80002e-09	TRUE	33.5961
Cheese intake || id:ukb-b-1489	AS	rs12475594	G	A	0.0160073	0.00292518	4.39997e-08	TRUE	29.9455
Cheese intake || id:ukb-b-1489	AS	rs12672200	A	G	-0.0137634	0.00239456	8.99995e-09	TRUE	33.037
Cheese intake || id:ukb-b-1489	AS	rs12786959	T	A	-0.0160712	0.00281988	1.2e-08	TRUE	32.4814
Cheese intake || id:ukb-b-1489	AS	rs1291145	C	T	-0.0202495	0.00241026	4.40048e-17	TRUE	70.5831
Cheese intake || id:ukb-b-1489	AS	rs12951057	G	C	-0.0211557	0.00304376	3.59998e-12	TRUE	48.3097
Cheese intake || id:ukb-b-1489	AS	rs13107325	T	C	-0.0291639	0.00425285	7.00003e-12	TRUE	47.0252
Cheese intake || id:ukb-b-1489	AS	rs13257887	C	T	0.0161808	0.00256186	2.69998e-10	TRUE	39.8923
Cheese intake || id:ukb-b-1489	AS	rs1434511	T	C	0.0129646	0.00225868	9.49992e-09	TRUE	32.9465
Cheese intake || id:ukb-b-1489	AS	rs1514755	G	A	0.0163749	0.00261651	3.89996e-10	TRUE	39.1663
Cheese intake || id:ukb-b-1489	AS	rs17115145	T	C	-0.0128806	0.00228956	1.79999e-08	TRUE	31.6496
Cheese intake || id:ukb-b-1489	AS	rs1806771	G	T	-0.0221467	0.004035	4.09996e-08	TRUE	30.1253
Cheese intake || id:ukb-b-1489	AS	rs1931805	C	T	0.0126363	0.00223591	1.6e-08	TRUE	31.9397
Cheese intake || id:ukb-b-1489	AS	rs2339928	A	G	0.0148578	0.00244494	1.2e-09	TRUE	36.9294
Cheese intake || id:ukb-b-1489	AS	rs2352974	T	C	-0.0144972	0.0022428	1e-10	TRUE	41.7818
Cheese intake || id:ukb-b-1489	AS	rs26579	C	G	-0.0128007	0.00229427	2.39999e-08	TRUE	31.1299
Cheese intake || id:ukb-b-1489	AS	rs2802530	A	G	0.0186266	0.00339704	4.20001e-08	TRUE	30.0653
Cheese intake || id:ukb-b-1489	AS	rs2854175	A	C	0.0169937	0.00256857	3.69999e-11	TRUE	43.7717
Cheese intake || id:ukb-b-1489	AS	rs2960578	G	T	0.0170282	0.00223594	2.60016e-14	TRUE	57.9986
Cheese intake || id:ukb-b-1489	AS	rs34198643	T	C	-0.0167006	0.00267855	4.49997e-10	TRUE	38.8745
Cheese intake || id:ukb-b-1489	AS	rs35270670	G	A	0.0163794	0.00270974	1.5e-09	TRUE	36.5377
Cheese intake || id:ukb-b-1489	AS	rs3911016	G	T	0.0213573	0.0034399	5.30005e-10	TRUE	38.5479
Cheese intake || id:ukb-b-1489	AS	rs4296548	G	T	0.0130245	0.00228781	1.2e-08	TRUE	32.4102
Cheese intake || id:ukb-b-1489	AS	rs4503172	T	C	0.0129596	0.002293	1.6e-08	TRUE	31.943
Cheese intake || id:ukb-b-1489	AS	rs4692708	C	A	0.0147298	0.00258904	1.29999e-08	TRUE	32.368
Cheese intake || id:ukb-b-1489	AS	rs4776970	T	A	0.0154088	0.00232683	3.50026e-11	TRUE	43.8539
Cheese intake || id:ukb-b-1489	AS	rs4860341	C	T	0.0243652	0.00435152	2.19999e-08	TRUE	31.3515
Cheese intake || id:ukb-b-1489	AS	rs504675	T	C	0.0274418	0.00234182	1e-31	TRUE	137.315
Cheese intake || id:ukb-b-1489	AS	rs524468	G	A	-0.0142421	0.00255161	2.39999e-08	TRUE	31.1544
Cheese intake || id:ukb-b-1489	AS	rs531358	T	C	0.0131666	0.00233731	1.79999e-08	TRUE	31.7333
Cheese intake || id:ukb-b-1489	AS	rs6126641	A	G	0.013226	0.00239492	3.29997e-08	TRUE	30.4983
Cheese intake || id:ukb-b-1489	AS	rs61734410	T	C	0.016654	0.00262279	2.19999e-10	TRUE	40.319
Cheese intake || id:ukb-b-1489	AS	rs61953351	T	G	0.0145932	0.00257996	1.5e-08	TRUE	31.9945
Cheese intake || id:ukb-b-1489	AS	rs62034322	A	G	-0.0139355	0.00229986	1.40001e-09	TRUE	36.7149
Cheese intake || id:ukb-b-1489	AS	rs62236533	A	G	0.0247617	0.00364674	1.10002e-11	TRUE	46.1053
Cheese intake || id:ukb-b-1489	AS	rs62245792	A	T	-0.0179341	0.00316317	1.40001e-08	TRUE	32.1451
Cheese intake || id:ukb-b-1489	AS	rs6685323	T	C	-0.0131886	0.00241592	4.79999e-08	TRUE	29.8011
Cheese intake || id:ukb-b-1489	AS	rs67238148	T	G	0.0165432	0.00271432	1.09999e-09	TRUE	37.1464
Cheese intake || id:ukb-b-1489	AS	rs6774906	C	A	0.0316294	0.00567262	2.5e-08	TRUE	31.0896
Cheese intake || id:ukb-b-1489	AS	rs6873324	C	A	-0.0124766	0.00227073	3.89996e-08	TRUE	30.1899
Cheese intake || id:ukb-b-1489	AS	rs7012814	A	G	-0.0185161	0.00225388	2.09991e-16	TRUE	67.4897
Cheese intake || id:ukb-b-1489	AS	rs71386942	A	C	0.0144554	0.00252205	9.90011e-09	TRUE	32.8513
Cheese intake || id:ukb-b-1489	AS	rs72970243	A	G	0.0222011	0.00340166	6.70039e-11	TRUE	42.5958
Cheese intake || id:ukb-b-1489	AS	rs7298331	C	A	-0.013175	0.00230588	1.09999e-08	TRUE	32.6458
Cheese intake || id:ukb-b-1489	AS	rs73024305	C	G	0.0325373	0.00492718	4.00037e-11	TRUE	43.608
Cheese intake || id:ukb-b-1489	AS	rs73096946	C	T	-0.0205914	0.00306664	1.9002e-11	TRUE	45.0865
Cheese intake || id:ukb-b-1489	AS	rs73335955	C	T	0.0277726	0.00497824	2.39999e-08	TRUE	31.123
Cheese intake || id:ukb-b-1489	AS	rs7386207	T	C	-0.0124974	0.00226925	3.59998e-08	TRUE	30.3302
Cheese intake || id:ukb-b-1489	AS	rs77742462	G	A	-0.0474668	0.00827804	9.80009e-09	TRUE	32.8795
Cheese intake || id:ukb-b-1489	AS	rs78876700	A	G	0.0180965	0.00327852	3.40001e-08	TRUE	30.4673
Cheese intake || id:ukb-b-1489	AS	rs79184944	A	T	0.0196018	0.00328458	2.39999e-09	TRUE	35.6149
Cheese intake || id:ukb-b-1489	AS	rs7936836	A	C	0.0159029	0.00227272	2.60016e-12	TRUE	48.9622
Cheese intake || id:ukb-b-1489	AS	rs919109	C	G	0.0199382	0.00324329	7.90005e-10	TRUE	37.792
Cheese intake || id:ukb-b-1489	AS	rs9504123	C	A	0.0141706	0.00250387	1.5e-08	TRUE	32.0297
Cheese intake || id:ukb-b-1489	AS	rs9649582	T	A	-0.0146166	0.00241153	1.40001e-09	TRUE	36.7373
Cheese intake || id:ukb-b-1489	AS	rs975303	G	A	0.0212756	0.00290699	2.49977e-13	TRUE	53.5644
Coffee intake || id:ukb-b-5237	AS	rs1057868	T	C	0.0199509	0.00178517	5.40008e-29	TRUE	124.901
Coffee intake || id:ukb-b-5237	AS	rs117810762	A	G	0.0359086	0.00617871	6.19998e-09	TRUE	33.7755
Coffee intake || id:ukb-b-5237	AS	rs117968677	A	G	-0.0310299	0.00551601	1.89998e-08	TRUE	31.6454
Coffee intake || id:ukb-b-5237	AS	rs12514566	A	G	-0.0113972	0.00170562	2.39994e-11	TRUE	44.6511
Coffee intake || id:ukb-b-5237	AS	rs12989746	T	G	0.01035	0.00186429	2.80001e-08	TRUE	30.8215
Coffee intake || id:ukb-b-5237	AS	rs13054099	C	T	-0.0107777	0.00183597	4.30002e-09	TRUE	34.4605
Coffee intake || id:ukb-b-5237	AS	rs13163336	A	C	0.0149472	0.00221005	1.29987e-11	TRUE	45.742
Coffee intake || id:ukb-b-5237	AS	rs1338549	G	T	-0.00945121	0.0016218	5.60003e-09	TRUE	33.961
Coffee intake || id:ukb-b-5237	AS	rs13387939	A	C	0.0165558	0.0021386	9.79941e-15	TRUE	59.9296
Coffee intake || id:ukb-b-5237	AS	rs1421085	C	T	0.0185426	0.00164436	1.69981e-29	TRUE	127.159
Coffee intake || id:ukb-b-5237	AS	rs1527961	C	T	-0.0133431	0.00236585	1.7e-08	TRUE	31.8082
Coffee intake || id:ukb-b-5237	AS	rs17842490	G	A	-0.0451683	0.00680848	3.29989e-11	TRUE	44.0116
Coffee intake || id:ukb-b-5237	AS	rs1942965	C	T	-0.00890339	0.00161917	3.79997e-08	TRUE	30.2361
Coffee intake || id:ukb-b-5237	AS	rs2189234	G	T	0.00998689	0.00166052	1.79999e-09	TRUE	36.172
Coffee intake || id:ukb-b-5237	AS	rs2465037	A	C	-0.0106317	0.00170743	4.79999e-10	TRUE	38.7721
Coffee intake || id:ukb-b-5237	AS	rs2472297	T	C	0.0464708	0.00182733	1.09901e-142	TRUE	646.735
Coffee intake || id:ukb-b-5237	AS	rs2597805	T	C	0.00985502	0.00175623	2e-08	TRUE	31.4885
Coffee intake || id:ukb-b-5237	AS	rs34060476	G	A	0.0184292	0.00237033	7.50067e-15	TRUE	60.4499
Coffee intake || id:ukb-b-5237	AS	rs4410790	C	T	0.039072	0.00167288	1.1995e-120	TRUE	545.509
Coffee intake || id:ukb-b-5237	AS	rs442355	C	G	-0.0111372	0.00185374	1.89998e-09	TRUE	36.0956
Coffee intake || id:ukb-b-5237	AS	rs4615895	A	G	0.0122025	0.00184972	4.19952e-11	TRUE	43.5197
Coffee intake || id:ukb-b-5237	AS	rs476828	C	T	0.0173461	0.00189543	5.60015e-20	TRUE	83.7507
Coffee intake || id:ukb-b-5237	AS	rs516636	A	C	0.0116767	0.00198419	4e-09	TRUE	34.6317
Coffee intake || id:ukb-b-5237	AS	rs56113850	C	T	0.0126667	0.00163351	8.9002e-15	TRUE	60.1289
Coffee intake || id:ukb-b-5237	AS	rs57918684	A	G	0.0128864	0.00223845	8.60003e-09	TRUE	33.1412
Coffee intake || id:ukb-b-5237	AS	rs6062682	T	C	0.0103704	0.00163929	2.5e-10	TRUE	40.0202
Coffee intake || id:ukb-b-5237	AS	rs6063085	C	A	0.0104106	0.00166919	4.49997e-10	TRUE	38.8991
Coffee intake || id:ukb-b-5237	AS	rs61928609	C	A	-0.0147305	0.00217536	1.29987e-11	TRUE	45.8535
Coffee intake || id:ukb-b-5237	AS	rs62064918	T	C	-0.0103075	0.00187872	4.09996e-08	TRUE	30.1011
Coffee intake || id:ukb-b-5237	AS	rs630194	C	T	-0.0113533	0.00169853	2.29985e-11	TRUE	44.6784
Coffee intake || id:ukb-b-5237	AS	rs6469262	C	T	-0.00915347	0.00162895	1.89998e-08	TRUE	31.5759
Coffee intake || id:ukb-b-5237	AS	rs73075167	T	A	-0.0160639	0.00244429	5.00035e-11	TRUE	43.1913
Coffee intake || id:ukb-b-5237	AS	rs75347775	A	G	0.0104504	0.00187898	2.69998e-08	TRUE	30.933
Coffee intake || id:ukb-b-5237	AS	rs780093	C	T	0.0132935	0.00165695	1e-15	TRUE	64.3665
Coffee intake || id:ukb-b-5237	AS	rs7811609	T	C	0.00913864	0.00166468	4e-08	TRUE	30.1371
Coffee intake || id:ukb-b-5237	AS	rs78267637	G	C	-0.0254259	0.00431659	3.89996e-09	TRUE	34.6953
Coffee intake || id:ukb-b-5237	AS	rs8056750	T	C	0.0105333	0.00173692	1.29999e-09	TRUE	36.7764
Coffee intake || id:ukb-b-5237	AS	rs9398171	T	C	0.0108577	0.00177995	1.09999e-09	TRUE	37.21
Cooked vegetable intake || id:ukb-b-8089	AS	rs10156602	G	A	0.0110063	0.00163687	1.80011e-11	TRUE	45.2121
Cooked vegetable intake || id:ukb-b-8089	AS	rs10161952	C	A	-0.0095798	0.00168589	1.29999e-08	TRUE	32.289
Cooked vegetable intake || id:ukb-b-8089	AS	rs11138705	C	G	0.0103715	0.00183004	1.40001e-08	TRUE	32.119
Cooked vegetable intake || id:ukb-b-8089	AS	rs12550717	A	G	0.00918737	0.00161897	1.40001e-08	TRUE	32.2036
Cooked vegetable intake || id:ukb-b-8089	AS	rs12629972	C	T	0.0117995	0.00159079	1.20005e-13	TRUE	55.0176
Cooked vegetable intake || id:ukb-b-8089	AS	rs1421085	C	T	0.0103316	0.00159054	8.30042e-11	TRUE	42.1935
Cooked vegetable intake || id:ukb-b-8089	AS	rs1816263	C	T	0.00958122	0.00174063	3.69999e-08	TRUE	30.299
Cooked vegetable intake || id:ukb-b-8089	AS	rs2052063	T	C	-0.00945755	0.0015679	1.6e-09	TRUE	36.3848
Cooked vegetable intake || id:ukb-b-8089	AS	rs2102738	C	A	-0.0121578	0.00208302	5.30005e-09	TRUE	34.0662
Cooked vegetable intake || id:ukb-b-8089	AS	rs2252508	G	A	0.0091021	0.00156216	5.69994e-09	TRUE	33.9494
Cooked vegetable intake || id:ukb-b-8089	AS	rs28450747	A	G	-0.0101604	0.0018547	4.30002e-08	TRUE	30.0106
Cooked vegetable intake || id:ukb-b-8089	AS	rs28711392	C	T	-0.0107461	0.00163223	4.60045e-11	TRUE	43.345
Cooked vegetable intake || id:ukb-b-8089	AS	rs34155012	T	C	0.0105584	0.00192208	3.89996e-08	TRUE	30.1754
Cooked vegetable intake || id:ukb-b-8089	AS	rs349062	C	G	-0.00890406	0.00159767	2.5e-08	TRUE	31.06
Cooked vegetable intake || id:ukb-b-8089	AS	rs4851029	G	T	0.0101744	0.00156423	7.8001e-11	TRUE	42.3074
Cooked vegetable intake || id:ukb-b-8089	AS	rs838133	G	A	0.0116877	0.00161465	4.49987e-13	TRUE	52.3964
Copper || id:ieu-a-1073	AS	rs1175550	G	A	0.198	0.032	5.03002e-10	TRUE	38.2852
Copper || id:ieu-a-1073	AS	rs2769264	G	T	0.313	0.034	2.63027e-20	TRUE	84.7483
Dried fruit intake || id:ukb-b-16576	AS	rs10026792	A	G	0.0108465	0.0018423	3.89996e-09	TRUE	34.6624
Dried fruit intake || id:ukb-b-16576	AS	rs10129747	G	A	0.00935902	0.00168126	2.59998e-08	TRUE	30.9878
Dried fruit intake || id:ukb-b-16576	AS	rs10740991	C	G	0.016739	0.00185722	1.99986e-19	TRUE	81.233
Dried fruit intake || id:ukb-b-16576	AS	rs10896126	G	A	-0.015009	0.00181919	1.59993e-16	TRUE	68.0687
Dried fruit intake || id:ukb-b-16576	AS	rs11152349	A	G	0.00991215	0.0018176	4.90004e-08	TRUE	29.7399
Dried fruit intake || id:ukb-b-16576	AS	rs11586016	C	G	0.00987818	0.00173034	1.09999e-08	TRUE	32.5905
Dried fruit intake || id:ukb-b-16576	AS	rs11720884	G	A	0.0111797	0.00193554	7.59994e-09	TRUE	33.3623
Dried fruit intake || id:ukb-b-16576	AS	rs11772627	C	G	0.0183338	0.00217099	2.99985e-17	TRUE	71.3164
Dried fruit intake || id:ukb-b-16576	AS	rs11811826	A	T	0.0132178	0.0020058	4.40048e-11	TRUE	43.4253
Dried fruit intake || id:ukb-b-16576	AS	rs12137234	T	C	0.0102051	0.00183744	2.80001e-08	TRUE	30.8467
Dried fruit intake || id:ukb-b-16576	AS	rs1582322	G	A	0.00994346	0.00171571	6.80002e-09	TRUE	33.5882
Dried fruit intake || id:ukb-b-16576	AS	rs1622515	G	A	0.00991719	0.00167077	2.90001e-09	TRUE	35.2325
Dried fruit intake || id:ukb-b-16576	AS	rs1648404	T	C	0.00941595	0.00167357	1.79999e-08	TRUE	31.6549
Dried fruit intake || id:ukb-b-16576	AS	rs17175518	A	C	0.0114962	0.00197514	5.89997e-09	TRUE	33.8776
Dried fruit intake || id:ukb-b-16576	AS	rs17184707	T	C	-0.0114381	0.00204011	2.1e-08	TRUE	31.4341
Dried fruit intake || id:ukb-b-16576	AS	rs1797235	C	G	-0.0100206	0.00174235	8.9e-09	TRUE	33.0763
Dried fruit intake || id:ukb-b-16576	AS	rs2328887	C	T	0.0189482	0.00277607	8.80035e-12	TRUE	46.5881
Dried fruit intake || id:ukb-b-16576	AS	rs261809	G	A	-0.00962858	0.00167902	9.80009e-09	TRUE	32.8861
Dried fruit intake || id:ukb-b-16576	AS	rs3101339	C	A	0.0142595	0.00170546	6.20012e-17	TRUE	69.9078
Dried fruit intake || id:ukb-b-16576	AS	rs34162196	T	C	-0.0223628	0.00277168	7.10068e-16	TRUE	65.0978
Dried fruit intake || id:ukb-b-16576	AS	rs3764002	T	C	0.0131215	0.00190081	5.10035e-12	TRUE	47.6529
Dried fruit intake || id:ukb-b-16576	AS	rs4140799	A	G	0.0094566	0.00167846	1.79999e-08	TRUE	31.743
Dried fruit intake || id:ukb-b-16576	AS	rs4149513	A	G	0.01173	0.00167139	2.19989e-12	TRUE	49.2539
Dried fruit intake || id:ukb-b-16576	AS	rs4269101	G	T	-0.0138099	0.00185921	1.10002e-13	TRUE	55.1727
Dried fruit intake || id:ukb-b-16576	AS	rs429358	C	T	0.0199445	0.00231362	6.70039e-18	TRUE	74.3126
Dried fruit intake || id:ukb-b-16576	AS	rs4800488	A	C	0.0119836	0.00167202	7.70016e-13	TRUE	51.3679
Dried fruit intake || id:ukb-b-16576	AS	rs57499472	C	T	0.00991231	0.00171869	8.10009e-09	TRUE	33.2625
Dried fruit intake || id:ukb-b-16576	AS	rs62084586	C	T	0.0133946	0.00226174	3.2e-09	TRUE	35.0731
Dried fruit intake || id:ukb-b-16576	AS	rs72720396	G	A	0.0114265	0.00198541	8.70001e-09	TRUE	33.1227
Dried fruit intake || id:ukb-b-16576	AS	rs75641275	C	A	-0.0141613	0.00238518	2.90001e-09	TRUE	35.2504
Dried fruit intake || id:ukb-b-16576	AS	rs7582086	T	G	-0.00962821	0.00167381	8.79995e-09	TRUE	33.0886
Dried fruit intake || id:ukb-b-16576	AS	rs7599488	T	C	-0.0104154	0.00168729	6.69993e-10	TRUE	38.1042
Dried fruit intake || id:ukb-b-16576	AS	rs7808471	C	T	-0.0115362	0.00178604	1.09999e-10	TRUE	41.7199
Dried fruit intake || id:ukb-b-16576	AS	rs7829800	G	A	-0.0104463	0.00178709	5.1e-09	TRUE	34.169
Dried fruit intake || id:ukb-b-16576	AS	rs8081370	T	C	-0.0166666	0.00293795	1.40001e-08	TRUE	32.1814
Dried fruit intake || id:ukb-b-16576	AS	rs862227	G	A	-0.0091646	0.00167238	4.30002e-08	TRUE	30.0301
Dried fruit intake || id:ukb-b-16576	AS	rs893856	A	G	-0.013361	0.00234923	1.29999e-08	TRUE	32.3465
Dried fruit intake || id:ukb-b-16576	AS	rs9385269	T	C	0.0120673	0.00168183	7.19946e-13	TRUE	51.4821
Fresh fruit intake || id:ukb-b-3881	AS	rs10064431	C	T	-0.00757392	0.00122365	5.99998e-10	TRUE	38.3113
Fresh fruit intake || id:ukb-b-3881	AS	rs10192394	T	C	-0.00766096	0.0012287	4.49997e-10	TRUE	38.8754
Fresh fruit intake || id:ukb-b-3881	AS	rs10249294	A	G	0.0195637	0.00126299	4.10015e-54	TRUE	239.94
Fresh fruit intake || id:ukb-b-3881	AS	rs10271924	T	C	-0.00704676	0.00125592	2e-08	TRUE	31.4815
Fresh fruit intake || id:ukb-b-3881	AS	rs1051547	C	T	-0.00757523	0.00124161	1.09999e-09	TRUE	37.2238
Fresh fruit intake || id:ukb-b-3881	AS	rs10828266	G	A	0.0123642	0.00135696	8.10028e-20	TRUE	83.0229
Fresh fruit intake || id:ukb-b-3881	AS	rs10838724	T	G	0.00901088	0.00128277	2.09991e-12	TRUE	49.3443
Fresh fruit intake || id:ukb-b-3881	AS	rs10840126	G	A	-0.00771754	0.00128576	1.89998e-09	TRUE	36.0278
Fresh fruit intake || id:ukb-b-3881	AS	rs11032362	A	G	0.0123929	0.00212339	5.30005e-09	TRUE	34.0633
Fresh fruit intake || id:ukb-b-3881	AS	rs11085749	A	G	-0.00773361	0.00125477	7.10003e-10	TRUE	37.9871
Fresh fruit intake || id:ukb-b-3881	AS	rs11248509	T	A	0.00732973	0.00126801	7.39997e-09	TRUE	33.4142
Fresh fruit intake || id:ukb-b-3881	AS	rs11896330	A	G	-0.00844567	0.0012744	3.40017e-11	TRUE	43.9194
Fresh fruit intake || id:ukb-b-3881	AS	rs12044599	G	A	0.00942073	0.0015033	3.69999e-10	TRUE	39.2715
Fresh fruit intake || id:ukb-b-3881	AS	rs12536253	C	G	-0.00815943	0.00141599	8.30004e-09	TRUE	33.2047
Fresh fruit intake || id:ukb-b-3881	AS	rs12641371	T	C	0.00791271	0.00123354	1.40001e-10	TRUE	41.1476
Fresh fruit intake || id:ukb-b-3881	AS	rs12780952	A	G	0.00747457	0.00135361	3.40001e-08	TRUE	30.492
Fresh fruit intake || id:ukb-b-3881	AS	rs12885598	A	G	0.00751549	0.00124738	1.7e-09	TRUE	36.3009
Fresh fruit intake || id:ukb-b-3881	AS	rs13072255	C	A	0.00898012	0.00122355	2.09991e-13	TRUE	53.8668
Fresh fruit intake || id:ukb-b-3881	AS	rs1356292	T	C	0.00917471	0.00155324	3.50002e-09	TRUE	34.8905
Fresh fruit intake || id:ukb-b-3881	AS	rs1375566	A	G	-0.00783382	0.001266	6.1e-10	TRUE	38.2895
Fresh fruit intake || id:ukb-b-3881	AS	rs139042899	C	A	0.035995	0.00608106	3.2e-09	TRUE	35.0369
Fresh fruit intake || id:ukb-b-3881	AS	rs149449	A	G	0.00728855	0.00122061	2.39999e-09	TRUE	35.6557
Fresh fruit intake || id:ukb-b-3881	AS	rs1620977	G	A	-0.0131742	0.00137761	1.10002e-21	TRUE	91.4526
Fresh fruit intake || id:ukb-b-3881	AS	rs17049185	T	G	0.00804043	0.00139033	7.29995e-09	TRUE	33.4444
Fresh fruit intake || id:ukb-b-3881	AS	rs1866823	A	G	0.00743079	0.0012406	2.1e-09	TRUE	35.8762
Fresh fruit intake || id:ukb-b-3881	AS	rs2093654	G	A	0.00712915	0.00125874	1.5e-08	TRUE	32.0777
Fresh fruit intake || id:ukb-b-3881	AS	rs2143081	A	G	0.00832073	0.00122891	1.29987e-11	TRUE	45.844
Fresh fruit intake || id:ukb-b-3881	AS	rs2790688	T	C	0.0114466	0.00169613	1.50003e-11	TRUE	45.5444
Fresh fruit intake || id:ukb-b-3881	AS	rs28479795	T	C	0.0112324	0.00147345	2.49977e-14	TRUE	58.1131
Fresh fruit intake || id:ukb-b-3881	AS	rs2867113	A	G	-0.0138606	0.00196025	1.50003e-12	TRUE	49.9967
Fresh fruit intake || id:ukb-b-3881	AS	rs329274	G	A	0.0068183	0.00122813	2.80001e-08	TRUE	30.8222
Fresh fruit intake || id:ukb-b-3881	AS	rs34162196	T	C	-0.0181417	0.0020297	4.00037e-19	TRUE	79.89
Fresh fruit intake || id:ukb-b-3881	AS	rs4302893	A	G	0.00738857	0.00129959	1.29999e-08	TRUE	32.3227
Fresh fruit intake || id:ukb-b-3881	AS	rs4953150	T	C	-0.00843921	0.00129268	6.59933e-11	TRUE	42.6208
Fresh fruit intake || id:ukb-b-3881	AS	rs559734	C	G	0.00776806	0.00136078	1.09999e-08	TRUE	32.5874
Fresh fruit intake || id:ukb-b-3881	AS	rs60452247	A	G	0.00796969	0.00126932	3.40001e-10	TRUE	39.4222
Fresh fruit intake || id:ukb-b-3881	AS	rs62051554	A	G	0.0116118	0.00198143	4.60002e-09	TRUE	34.3433
Fresh fruit intake || id:ukb-b-3881	AS	rs6475724	T	C	0.00772163	0.00137406	1.89998e-08	TRUE	31.5796
Fresh fruit intake || id:ukb-b-3881	AS	rs72974263	T	C	0.00738684	0.00131242	1.79999e-08	TRUE	31.679
Fresh fruit intake || id:ukb-b-3881	AS	rs73455661	G	A	0.0102938	0.0013622	4.10015e-14	TRUE	57.1044
Fresh fruit intake || id:ukb-b-3881	AS	rs739320	C	T	-0.00899731	0.00127708	1.9002e-12	TRUE	49.6351
Fresh fruit intake || id:ukb-b-3881	AS	rs7554485	C	T	-0.00801014	0.00125414	1.7e-10	TRUE	40.7932
Fresh fruit intake || id:ukb-b-3881	AS	rs7818437	C	T	-0.00804815	0.00145251	2.99999e-08	TRUE	30.7011
Fresh fruit intake || id:ukb-b-3881	AS	rs78537042	A	C	-0.0119259	0.00218432	4.79999e-08	TRUE	29.8092
Fresh fruit intake || id:ukb-b-3881	AS	rs7869969	G	A	0.00756738	0.00129919	5.69994e-09	TRUE	33.927
Fresh fruit intake || id:ukb-b-3881	AS	rs7982441	C	T	-0.00841258	0.00137614	9.80009e-10	TRUE	37.3709
Fresh fruit intake || id:ukb-b-3881	AS	rs8095324	G	A	-0.00694613	0.00124903	2.69998e-08	TRUE	30.9272
Fresh fruit intake || id:ukb-b-3881	AS	rs817223	C	T	-0.00726908	0.00122339	2.80001e-09	TRUE	35.3044
Fresh fruit intake || id:ukb-b-3881	AS	rs862227	G	A	-0.0101452	0.00122398	1.10002e-16	TRUE	68.7025
Fresh fruit intake || id:ukb-b-3881	AS	rs9517948	T	C	0.00695315	0.00123287	1.7e-08	TRUE	31.8074
Fresh fruit intake || id:ukb-b-3881	AS	rs9919429	G	A	-0.00672322	0.00122289	3.79997e-08	TRUE	30.2259
Fresh fruit intake || id:ukb-b-3881	AS	rs994270	G	C	0.0132585	0.00144389	4.19952e-20	TRUE	84.3181
Iron || id:ieu-a-1049	AS	rs1525892	A	G	0.0736	0.0104	1.65082e-12	TRUE	50.0828
Iron || id:ieu-a-1049	AS	rs1800562	A	G	0.3724	0.02	3.95913e-77	TRUE	346.704
Iron || id:ieu-a-1049	AS	rs855791	G	A	0.1868	0.0101	4.31221e-77	TRUE	342.067
Lamb/mutton intake || id:ukb-b-14179	AS	rs11090045	A	G	-0.0106761	0.00160657	2.99985e-11	TRUE	44.1597
Lamb/mutton intake || id:ukb-b-14179	AS	rs11743441	T	G	-0.00884199	0.00148593	2.69998e-09	TRUE	35.4082
Lamb/mutton intake || id:ukb-b-14179	AS	rs12634740	G	T	-0.010087	0.00169718	2.80001e-09	TRUE	35.3239
Lamb/mutton intake || id:ukb-b-14179	AS	rs136548	T	C	0.00953241	0.00151227	2.90001e-10	TRUE	39.7326
Lamb/mutton intake || id:ukb-b-14179	AS	rs139237013	A	G	0.0188989	0.00314007	1.79999e-09	TRUE	36.2238
Lamb/mutton intake || id:ukb-b-14179	AS	rs1556147	T	A	0.00910131	0.00155908	5.30005e-09	TRUE	34.0778
Lamb/mutton intake || id:ukb-b-14179	AS	rs16891982	G	C	-0.0242681	0.00436437	2.69998e-08	TRUE	30.9192
Lamb/mutton intake || id:ukb-b-14179	AS	rs17270057	C	T	0.0126533	0.00230897	4.30002e-08	TRUE	30.0311
Lamb/mutton intake || id:ukb-b-14179	AS	rs1958801	G	A	-0.00894391	0.00161749	3.2e-08	TRUE	30.5754
Lamb/mutton intake || id:ukb-b-14179	AS	rs2222760	A	G	-0.00909294	0.00163727	2.80001e-08	TRUE	30.8438
Lamb/mutton intake || id:ukb-b-14179	AS	rs2678900	G	T	0.0100844	0.00148119	9.8992e-12	TRUE	46.3531
Lamb/mutton intake || id:ukb-b-14179	AS	rs2726033	G	A	-0.00948966	0.0014804	1.5e-10	TRUE	41.0907
Lamb/mutton intake || id:ukb-b-14179	AS	rs276453	C	A	-0.014237	0.00146723	2.90001e-22	TRUE	94.1544
Lamb/mutton intake || id:ukb-b-14179	AS	rs2926119	A	C	0.00811121	0.00148179	4.39997e-08	TRUE	29.9639
Lamb/mutton intake || id:ukb-b-14179	AS	rs3105056	C	T	-0.0116241	0.00164854	1.80011e-12	TRUE	49.7187
Lamb/mutton intake || id:ukb-b-14179	AS	rs35797675	G	T	-0.0108498	0.0017934	1.40001e-09	TRUE	36.6007
Lamb/mutton intake || id:ukb-b-14179	AS	rs3964074	C	T	-0.00814112	0.00147218	3.2e-08	TRUE	30.5806
Lamb/mutton intake || id:ukb-b-14179	AS	rs4272399	A	C	-0.00924231	0.00157567	4.49997e-09	TRUE	34.4057
Lamb/mutton intake || id:ukb-b-14179	AS	rs429358	C	T	-0.0181966	0.00202671	2.70023e-19	TRUE	80.6116
Lamb/mutton intake || id:ukb-b-14179	AS	rs4489752	T	G	0.013811	0.00197586	2.80027e-12	TRUE	48.8583
Lamb/mutton intake || id:ukb-b-14179	AS	rs55813438	A	G	-0.0114181	0.0017352	4.70002e-11	TRUE	43.3001
Lamb/mutton intake || id:ukb-b-14179	AS	rs56394517	G	A	-0.0137749	0.00249124	3.2e-08	TRUE	30.5735
Lamb/mutton intake || id:ukb-b-14179	AS	rs62106258	C	T	0.0216304	0.00340154	2e-10	TRUE	40.4369
Lamb/mutton intake || id:ukb-b-14179	AS	rs6581296	G	C	0.0100199	0.00182433	4e-08	TRUE	30.1662
Lamb/mutton intake || id:ukb-b-14179	AS	rs660880	A	G	-0.00903233	0.001464	6.80002e-10	TRUE	38.0643
Lamb/mutton intake || id:ukb-b-14179	AS	rs673696	T	C	0.0158208	0.00268204	3.69999e-09	TRUE	34.7958
Lamb/mutton intake || id:ukb-b-14179	AS	rs6829572	A	G	0.008401	0.00147406	1.2e-08	TRUE	32.4812
Lamb/mutton intake || id:ukb-b-14179	AS	rs7447465	C	T	0.00958232	0.0015062	2e-10	TRUE	40.474
Lamb/mutton intake || id:ukb-b-14179	AS	rs7550173	T	A	-0.00912387	0.0015023	1.29999e-09	TRUE	36.8846
Lamb/mutton intake || id:ukb-b-14179	AS	rs994270	G	C	0.0098203	0.00172948	1.40001e-08	TRUE	32.2417
Non-oily fish intake || id:ukb-b-17627	AS	rs11680516	C	T	0.0122842	0.00202829	1.40001e-09	TRUE	36.6804
Non-oily fish intake || id:ukb-b-17627	AS	rs1260326	C	T	-0.00955354	0.0016553	7.90005e-09	TRUE	33.31
Non-oily fish intake || id:ukb-b-17627	AS	rs16822430	C	T	0.0116344	0.00191996	1.40001e-09	TRUE	36.7201
Non-oily fish intake || id:ukb-b-17627	AS	rs17317920	G	A	0.00906029	0.0016312	2.80001e-08	TRUE	30.851
Non-oily fish intake || id:ukb-b-17627	AS	rs35287743	T	G	-0.0177401	0.00255244	3.59998e-12	TRUE	48.306
Non-oily fish intake || id:ukb-b-17627	AS	rs3799077	G	T	-0.0107346	0.00175764	1e-09	TRUE	37.3003
Non-oily fish intake || id:ukb-b-17627	AS	rs4318925	T	C	-0.0150377	0.0021207	1.29987e-12	TRUE	50.2811
Non-oily fish intake || id:ukb-b-17627	AS	rs56094641	G	A	0.0125875	0.00165108	2.49977e-14	TRUE	58.1223
Non-oily fish intake || id:ukb-b-17627	AS	rs6957745	C	T	-0.0121791	0.00202331	1.79999e-09	TRUE	36.2331
Non-oily fish intake || id:ukb-b-17627	AS	rs7148387	G	A	-0.00930647	0.00165022	1.7e-08	TRUE	31.8043
Non-oily fish intake || id:ukb-b-17627	AS	rs838133	G	A	0.016184	0.00167625	4.70002e-22	TRUE	93.2168
Oily fish intake || id:ukb-b-2209	AS	rs10061973	T	G	-0.0108521	0.00191598	1.5e-08	TRUE	32.0808
Oily fish intake || id:ukb-b-2209	AS	rs10076975	C	T	0.0112394	0.0019672	1.09999e-08	TRUE	32.6429
Oily fish intake || id:ukb-b-2209	AS	rs10510554	C	T	0.0110446	0.00193636	1.2e-08	TRUE	32.5333
Oily fish intake || id:ukb-b-2209	AS	rs10513136	A	G	-0.0233232	0.00386307	1.6e-09	TRUE	36.4511
Oily fish intake || id:ukb-b-2209	AS	rs10828250	G	C	-0.0201462	0.00207341	2.60016e-22	TRUE	94.4095
Oily fish intake || id:ukb-b-2209	AS	rs114497213	T	G	0.0273225	0.00423605	1.09999e-10	TRUE	41.6024
Oily fish intake || id:ukb-b-2209	AS	rs11767283	G	A	0.0176735	0.00231943	2.49977e-14	TRUE	58.0607
Oily fish intake || id:ukb-b-2209	AS	rs11859365	C	A	0.0225669	0.00219679	9.3994e-25	TRUE	105.528
Oily fish intake || id:ukb-b-2209	AS	rs1201289	G	T	-0.0107265	0.0019595	4.39997e-08	TRUE	29.9658
Oily fish intake || id:ukb-b-2209	AS	rs12663865	A	G	0.012772	0.00223239	1.09999e-08	TRUE	32.7324
Oily fish intake || id:ukb-b-2209	AS	rs12855717	T	C	-0.0122298	0.00192275	2e-10	TRUE	40.4569
Oily fish intake || id:ukb-b-2209	AS	rs12896749	C	G	-0.0109641	0.00196607	2.5e-08	TRUE	31.0991
Oily fish intake || id:ukb-b-2209	AS	rs12983532	T	C	-0.0133895	0.00223333	2e-09	TRUE	35.9437
Oily fish intake || id:ukb-b-2209	AS	rs13070166	A	T	0.0142105	0.00227811	4.39997e-10	TRUE	38.9107
Oily fish intake || id:ukb-b-2209	AS	rs1361016	G	T	0.0149567	0.00265295	1.7e-08	TRUE	31.7844
Oily fish intake || id:ukb-b-2209	AS	rs1421085	C	T	0.0184814	0.00194873	2.49977e-21	TRUE	89.9428
Oily fish intake || id:ukb-b-2209	AS	rs17050031	T	C	-0.0120492	0.0019207	3.50002e-10	TRUE	39.3548
Oily fish intake || id:ukb-b-2209	AS	rs1876245	C	T	0.0151162	0.00193122	5.00035e-15	TRUE	61.2663
Oily fish intake || id:ukb-b-2209	AS	rs1951286	G	T	-0.0145833	0.00199948	2.99985e-13	TRUE	53.1958
Oily fish intake || id:ukb-b-2209	AS	rs2374424	G	A	-0.0114437	0.00195609	4.90004e-09	TRUE	34.2259
Oily fish intake || id:ukb-b-2209	AS	rs275160	C	T	0.0121188	0.00210096	8e-09	TRUE	33.2724
Oily fish intake || id:ukb-b-2209	AS	rs2827161	G	T	0.0107114	0.00193719	3.2e-08	TRUE	30.5737
Oily fish intake || id:ukb-b-2209	AS	rs28533540	A	G	0.0146421	0.00192478	2.80027e-14	TRUE	57.8688
Oily fish intake || id:ukb-b-2209	AS	rs28623270	T	A	-0.0178328	0.00273746	7.29962e-11	TRUE	42.4369
Oily fish intake || id:ukb-b-2209	AS	rs2952140	T	C	-0.0106774	0.00191504	2.5e-08	TRUE	31.0868
Oily fish intake || id:ukb-b-2209	AS	rs303817	G	A	0.0135799	0.00220965	8e-10	TRUE	37.7699
Oily fish intake || id:ukb-b-2209	AS	rs3124402	G	A	-0.0220014	0.00215651	1.9002e-24	TRUE	104.087
Oily fish intake || id:ukb-b-2209	AS	rs35287743	T	G	-0.0282201	0.00301071	7.00003e-21	TRUE	87.8576
Oily fish intake || id:ukb-b-2209	AS	rs4002471	T	C	-0.0192439	0.0019244	1.50003e-23	TRUE	99.999
Oily fish intake || id:ukb-b-2209	AS	rs4278546	G	A	0.0125555	0.00193806	9.30037e-11	TRUE	41.9695
Oily fish intake || id:ukb-b-2209	AS	rs4510068	T	G	-0.0130135	0.00197082	4.00037e-11	TRUE	43.6008
Oily fish intake || id:ukb-b-2209	AS	rs45501495	T	C	0.0156803	0.00225713	3.69999e-12	TRUE	48.2609
Oily fish intake || id:ukb-b-2209	AS	rs4869859	C	T	0.0140098	0.00192207	3.10027e-13	TRUE	53.1282
Oily fish intake || id:ukb-b-2209	AS	rs4982738	A	G	0.0108608	0.00196936	3.50002e-08	TRUE	30.414
Oily fish intake || id:ukb-b-2209	AS	rs510161	G	C	-0.0112998	0.00206615	4.49997e-08	TRUE	29.9101
Oily fish intake || id:ukb-b-2209	AS	rs552234	A	G	-0.0116474	0.00191252	1.09999e-09	TRUE	37.0891
Oily fish intake || id:ukb-b-2209	AS	rs55930451	T	C	-0.0170539	0.00307567	2.90001e-08	TRUE	30.7445
Oily fish intake || id:ukb-b-2209	AS	rs55985303	A	G	0.0129737	0.00223629	6.59994e-09	TRUE	33.6567
Oily fish intake || id:ukb-b-2209	AS	rs59355765	T	C	-0.0162522	0.00260966	4.70002e-10	TRUE	38.7843
Oily fish intake || id:ukb-b-2209	AS	rs6033437	A	C	0.0124683	0.00220977	1.7e-08	TRUE	31.8361
Oily fish intake || id:ukb-b-2209	AS	rs6059844	G	A	0.0110001	0.00191451	9.20005e-09	TRUE	33.0125
Oily fish intake || id:ukb-b-2209	AS	rs6089753	T	C	-0.011542	0.0019184	1.79999e-09	TRUE	36.1979
Oily fish intake || id:ukb-b-2209	AS	rs61882686	A	C	0.0197559	0.0034254	8e-09	TRUE	33.2637
Oily fish intake || id:ukb-b-2209	AS	rs631490	C	G	-0.0151398	0.00210253	6.00067e-13	TRUE	51.8508
Oily fish intake || id:ukb-b-2209	AS	rs6465487	G	A	-0.0123535	0.00195628	2.69998e-10	TRUE	39.8766
Oily fish intake || id:ukb-b-2209	AS	rs703987	C	G	0.0111218	0.00197362	1.7e-08	TRUE	31.7558
Oily fish intake || id:ukb-b-2209	AS	rs7243428	G	A	-0.0129784	0.00229212	1.5e-08	TRUE	32.0603
Oily fish intake || id:ukb-b-2209	AS	rs7254235	G	A	-0.0106304	0.00194012	4.30002e-08	TRUE	30.0222
Oily fish intake || id:ukb-b-2209	AS	rs75887709	G	A	-0.0159106	0.0028148	1.6e-08	TRUE	31.9505
Oily fish intake || id:ukb-b-2209	AS	rs7683782	G	C	0.0144775	0.00257399	1.89998e-08	TRUE	31.6354
Oily fish intake || id:ukb-b-2209	AS	rs790564	C	A	0.0146906	0.00214766	7.89951e-12	TRUE	46.7895
Oily fish intake || id:ukb-b-2209	AS	rs905575	G	C	0.0138824	0.00251917	3.59998e-08	TRUE	30.3679
Oily fish intake || id:ukb-b-2209	AS	rs9301837	A	C	-0.0157428	0.00273045	8.10009e-09	TRUE	33.2426
Oily fish intake || id:ukb-b-2209	AS	rs9597870	G	T	-0.0127449	0.00223046	1.09999e-08	TRUE	32.6501
Oily fish intake || id:ukb-b-2209	AS	rs9606833	C	T	0.0169856	0.00223087	2.70023e-14	TRUE	57.9713
Oily fish intake || id:ukb-b-2209	AS	rs973526	T	C	-0.011507	0.00192962	2.5e-09	TRUE	35.5615
Oily fish intake || id:ukb-b-2209	AS	rs9841174	C	T	0.0147781	0.00198025	8.49963e-14	TRUE	55.6926
Oily fish intake || id:ukb-b-2209	AS	rs9889161	T	G	-0.0133201	0.0020015	2.80027e-11	TRUE	44.2898
Oily fish intake || id:ukb-b-2209	AS	rs9958909	G	T	0.0157617	0.00277809	1.40001e-08	TRUE	32.1894
Pork intake || id:ukb-b-5640	AS	rs10972033	T	G	0.00897557	0.00147851	1.29999e-09	TRUE	36.8532
Pork intake || id:ukb-b-5640	AS	rs11211124	C	T	-0.00995273	0.00175408	1.40001e-08	TRUE	32.1948
Pork intake || id:ukb-b-5640	AS	rs12721051	G	C	-0.0123637	0.00188666	5.60015e-11	TRUE	42.9447
Pork intake || id:ukb-b-5640	AS	rs1355171	A	C	-0.0109832	0.001477	1e-13	TRUE	55.2964
Pork intake || id:ukb-b-5640	AS	rs2387807	T	C	-0.0150846	0.00274837	4.09996e-08	TRUE	30.1243
Pork intake || id:ukb-b-5640	AS	rs254152	G	C	-0.0104266	0.00174217	2.19999e-09	TRUE	35.8183
Pork intake || id:ukb-b-5640	AS	rs34161520	G	C	0.0115919	0.0020206	9.59997e-09	TRUE	32.9116
Pork intake || id:ukb-b-5640	AS	rs36124222	C	T	0.00840935	0.00150083	2.1e-08	TRUE	31.3951
Pork intake || id:ukb-b-5640	AS	rs3964074	C	T	-0.00895091	0.00148347	1.6e-09	TRUE	36.4063
Pork intake || id:ukb-b-5640	AS	rs4146837	T	C	0.00879226	0.0014944	4e-09	TRUE	34.6152
Pork intake || id:ukb-b-5640	AS	rs838133	G	A	0.0108944	0.00152491	8.99912e-13	TRUE	51.0409
Pork intake || id:ukb-b-5640	AS	rs9973426	G	A	0.0110847	0.00193678	1e-08	TRUE	32.7557
Poultry intake || id:ukb-b-8006	AS	rs1051730	A	G	-0.0108759	0.00192936	1.7e-08	TRUE	31.7763
Poultry intake || id:ukb-b-8006	AS	rs2426440	G	A	0.0112177	0.00205323	4.70002e-08	TRUE	29.8492
Poultry intake || id:ukb-b-8006	AS	rs2565017	A	G	0.0109515	0.00188211	5.89997e-09	TRUE	33.8577
Poultry intake || id:ukb-b-8006	AS	rs2965200	A	G	-0.0104197	0.00190089	4.20001e-08	TRUE	30.0467
Poultry intake || id:ukb-b-8006	AS	rs7829800	G	A	0.011458	0.00194283	3.69999e-09	TRUE	34.7815
Poultry intake || id:ukb-b-8006	AS	rs9923768	A	G	0.0105123	0.00185899	1.6e-08	TRUE	31.9773
Poultry intake || id:ukb-b-8006	AS	rs9997448	T	C	-0.0104646	0.00188288	2.69998e-08	TRUE	30.8887
Processed meat intake || id:ukb-b-6324	AS	rs10454812	C	A	-0.0199599	0.00344207	6.69993e-09	TRUE	33.6262
Processed meat intake || id:ukb-b-6324	AS	rs11032380	T	A	-0.0133229	0.00222295	2.1e-09	TRUE	35.9202
Processed meat intake || id:ukb-b-6324	AS	rs11887120	T	C	0.0119621	0.00216043	3.09999e-08	TRUE	30.6573
Processed meat intake || id:ukb-b-6324	AS	rs11894162	T	C	0.0120489	0.00210698	1.09999e-08	TRUE	32.702
Processed meat intake || id:ukb-b-6324	AS	rs1422192	A	G	0.0169681	0.00287128	3.40001e-09	TRUE	34.9233
Processed meat intake || id:ukb-b-6324	AS	rs2029401	G	A	0.0146312	0.0021292	6.29941e-12	TRUE	47.2201
Processed meat intake || id:ukb-b-6324	AS	rs203319	T	C	-0.016423	0.00260186	2.80001e-10	TRUE	39.8416
Processed meat intake || id:ukb-b-6324	AS	rs2873054	C	A	0.0139958	0.00218986	1.6e-10	TRUE	40.8472
Processed meat intake || id:ukb-b-6324	AS	rs34241936	G	A	0.0328367	0.00575337	1.09999e-08	TRUE	32.5742
Processed meat intake || id:ukb-b-6324	AS	rs3762621	T	C	-0.0149895	0.00271965	3.59998e-08	TRUE	30.3772
Processed meat intake || id:ukb-b-6324	AS	rs4077924	C	T	0.0124987	0.00228468	4.49997e-08	TRUE	29.9281
Processed meat intake || id:ukb-b-6324	AS	rs4240672	A	G	0.0171201	0.00209412	2.99985e-16	TRUE	66.8358
Processed meat intake || id:ukb-b-6324	AS	rs4778053	G	C	0.0164667	0.00289872	1.29999e-08	TRUE	32.2701
Processed meat intake || id:ukb-b-6324	AS	rs6010651	C	A	-0.0124059	0.00216796	1.09999e-08	TRUE	32.7457
Processed meat intake || id:ukb-b-6324	AS	rs6484504	C	T	0.0154728	0.0023479	4.40048e-11	TRUE	43.4289
Processed meat intake || id:ukb-b-6324	AS	rs6765179	A	G	-0.0127603	0.00226606	1.79999e-08	TRUE	31.7087
Processed meat intake || id:ukb-b-6324	AS	rs6786550	C	T	0.0121871	0.00217408	2.1e-08	TRUE	31.4231
Processed meat intake || id:ukb-b-6324	AS	rs6961970	A	C	-0.0140142	0.00244137	9.49992e-09	TRUE	32.9511
Processed meat intake || id:ukb-b-6324	AS	rs7531118	C	T	-0.0140719	0.00211347	2.80027e-11	TRUE	44.3316
Processed meat intake || id:ukb-b-6324	AS	rs77165542	T	C	0.0338786	0.00572502	3.29997e-09	TRUE	35.0184
Processed meat intake || id:ukb-b-6324	AS	rs8096167	C	T	-0.0145937	0.00267084	4.70002e-08	TRUE	29.8562
Processed meat intake || id:ukb-b-6324	AS	rs838133	G	A	0.0190137	0.00216555	1.59993e-18	TRUE	77.0898
Processed meat intake || id:ukb-b-6324	AS	rs9809856	G	A	0.0132887	0.00209967	2.5e-10	TRUE	40.0556
Salad / raw vegetable intake || id:ukb-b-1996	AS	rs1052352	T	C	0.00816444	0.00142564	1e-08	TRUE	32.7969
Salad / raw vegetable intake || id:ukb-b-1996	AS	rs10819082	A	G	-0.00916475	0.00151342	1.40001e-09	TRUE	36.671
Salad / raw vegetable intake || id:ukb-b-1996	AS	rs12203592	T	C	-0.0102862	0.00169411	1.29999e-09	TRUE	36.8661
Salad / raw vegetable intake || id:ukb-b-1996	AS	rs12908495	A	C	-0.00935	0.00166573	2e-08	TRUE	31.5075
Salad / raw vegetable intake || id:ukb-b-1996	AS	rs17460017	T	A	0.0111744	0.00181338	7.19996e-10	TRUE	37.9726
Salad / raw vegetable intake || id:ukb-b-1996	AS	rs1890012	G	T	-0.0104258	0.00180794	8.10009e-09	TRUE	33.2545
Salad / raw vegetable intake || id:ukb-b-1996	AS	rs34186148	C	G	-0.00805142	0.0014749	4.79999e-08	TRUE	29.8002
Salad / raw vegetable intake || id:ukb-b-1996	AS	rs4083969	G	C	0.017133	0.00311517	3.79997e-08	TRUE	30.2485
Salad / raw vegetable intake || id:ukb-b-1996	AS	rs4291983	A	C	-0.00839985	0.00142481	3.69999e-09	TRUE	34.7559
Salad / raw vegetable intake || id:ukb-b-1996	AS	rs57221424	G	C	0.00894101	0.00153327	5.49997e-09	TRUE	34.0045
Salad / raw vegetable intake || id:ukb-b-1996	AS	rs62461186	C	A	-0.0113438	0.00185732	1e-09	TRUE	37.303
Salad / raw vegetable intake || id:ukb-b-1996	AS	rs6482190	G	A	0.0112719	0.00159025	1.39991e-12	TRUE	50.2416
Salad / raw vegetable intake || id:ukb-b-1996	AS	rs75248709	T	C	-0.0197339	0.00352774	2.19999e-08	TRUE	31.292
Salad / raw vegetable intake || id:ukb-b-1996	AS	rs7619139	A	T	0.0124765	0.00145086	8.00018e-18	TRUE	73.9494
Salad / raw vegetable intake || id:ukb-b-1996	AS	rs7821179	C	G	-0.0108184	0.00197644	4.39997e-08	TRUE	29.9612
Salad / raw vegetable intake || id:ukb-b-1996	AS	rs790561	G	A	0.012474	0.00156199	1.39991e-15	TRUE	63.7757
Salad / raw vegetable intake || id:ukb-b-1996	AS	rs8130508	A	G	0.0087404	0.00157797	2.99999e-08	TRUE	30.6807
Salt added to food || id:ukb-b-8121	AS	rs1008078	T	C	0.0116597	0.00180649	1.09999e-10	TRUE	41.6585
Salt added to food || id:ukb-b-8121	AS	rs10128297	T	C	-0.0105548	0.00180004	4.49997e-09	TRUE	34.3824
Salt added to food || id:ukb-b-8121	AS	rs10140751	T	G	-0.0112745	0.00204674	3.59998e-08	TRUE	30.3437
Salt added to food || id:ukb-b-8121	AS	rs1045411	T	C	-0.0150663	0.0019926	4.00037e-14	TRUE	57.1706
Salt added to food || id:ukb-b-8121	AS	rs10736951	C	G	-0.0113624	0.001843	7.00003e-10	TRUE	38.0093
Salt added to food || id:ukb-b-8121	AS	rs10752999	C	A	0.0127624	0.00192721	3.50026e-11	TRUE	43.8537
Salt added to food || id:ukb-b-8121	AS	rs10883796	A	G	0.0114406	0.00193424	3.29997e-09	TRUE	34.9846
Salt added to food || id:ukb-b-8121	AS	rs10971930	C	T	0.0155012	0.00264358	4.49997e-09	TRUE	34.3832
Salt added to food || id:ukb-b-8121	AS	rs11022746	G	T	0.0118271	0.0019132	6.29999e-10	TRUE	38.2152
Salt added to food || id:ukb-b-8121	AS	rs11075194	G	A	-0.00981656	0.00178742	4e-08	TRUE	30.1624
Salt added to food || id:ukb-b-8121	AS	rs11082431	T	C	0.0105645	0.00192067	3.79997e-08	TRUE	30.2547
Salt added to food || id:ukb-b-8121	AS	rs11126666	A	G	-0.0119879	0.00201908	2.90001e-09	TRUE	35.2516
Salt added to food || id:ukb-b-8121	AS	rs11761254	T	C	-0.0176809	0.00254593	3.80014e-12	TRUE	48.2298
Salt added to food || id:ukb-b-8121	AS	rs12094804	G	A	0.0205059	0.00365579	2e-08	TRUE	31.4626
Salt added to food || id:ukb-b-8121	AS	rs12501838	T	A	0.0146672	0.0020816	1.80011e-12	TRUE	49.6478
Salt added to food || id:ukb-b-8121	AS	rs12563932	C	A	-0.0284929	0.00520996	4.49997e-08	TRUE	29.9092
Salt added to food || id:ukb-b-8121	AS	rs12579997	C	G	0.0160311	0.00234785	8.60003e-12	TRUE	46.6215
Salt added to food || id:ukb-b-8121	AS	rs12658060	C	T	-0.0274145	0.00211762	2.49977e-38	TRUE	167.596
Salt added to food || id:ukb-b-8121	AS	rs12789951	T	C	-0.0117174	0.00179694	7.00003e-11	TRUE	42.5202
Salt added to food || id:ukb-b-8121	AS	rs12988960	C	G	0.014981	0.00189646	2.80027e-15	TRUE	62.4014
Salt added to food || id:ukb-b-8121	AS	rs13131880	C	T	-0.0126193	0.00212752	2.99999e-09	TRUE	35.1822
Salt added to food || id:ukb-b-8121	AS	rs13400612	G	C	0.0202846	0.00204252	2.99985e-23	TRUE	98.628
Salt added to food || id:ukb-b-8121	AS	rs1726866	A	G	0.0265437	0.00176998	7.70016e-51	TRUE	224.898
Salt added to food || id:ukb-b-8121	AS	rs1728779	G	A	0.00987078	0.0017892	3.50002e-08	TRUE	30.4358
Salt added to food || id:ukb-b-8121	AS	rs17805497	C	T	0.0124815	0.00185017	1.50003e-11	TRUE	45.5104
Salt added to food || id:ukb-b-8121	AS	rs1823011	G	A	-0.0102255	0.00186117	3.89996e-08	TRUE	30.1854
Salt added to food || id:ukb-b-8121	AS	rs1895951	C	T	-0.0116911	0.00214215	4.79999e-08	TRUE	29.7859
Salt added to food || id:ukb-b-8121	AS	rs2339234	A	G	-0.0176416	0.00190008	1.59993e-20	TRUE	86.2049
Salt added to food || id:ukb-b-8121	AS	rs2457427	C	T	-0.0165822	0.00256949	1.09999e-10	TRUE	41.6476
Salt added to food || id:ukb-b-8121	AS	rs2506738	G	A	-0.0151014	0.00180067	5.00035e-17	TRUE	70.3341
Salt added to food || id:ukb-b-8121	AS	rs2521501	T	A	-0.0113954	0.00190039	2e-09	TRUE	35.9562
Salt added to food || id:ukb-b-8121	AS	rs2547040	C	G	-0.0127081	0.00222943	1.2e-08	TRUE	32.4918
Salt added to food || id:ukb-b-8121	AS	rs264932	G	A	-0.0104199	0.0018018	7.29995e-09	TRUE	33.4437
Salt added to food || id:ukb-b-8121	AS	rs2693687	T	C	0.0116279	0.00182047	1.7e-10	TRUE	40.7977
Salt added to food || id:ukb-b-8121	AS	rs2736748	G	A	0.0280118	0.00215956	1.80011e-38	TRUE	168.249
Salt added to food || id:ukb-b-8121	AS	rs2835623	T	C	0.0226771	0.00414363	4.39997e-08	TRUE	29.9511
Salt added to food || id:ukb-b-8121	AS	rs28366169	A	G	-0.0208479	0.00329942	2.59998e-10	TRUE	39.9254
Salt added to food || id:ukb-b-8121	AS	rs2852348	G	A	-0.0131167	0.0017774	1.59993e-13	TRUE	54.4601
Salt added to food || id:ukb-b-8121	AS	rs2899345	C	T	0.00988666	0.001773	2.5e-08	TRUE	31.0944
Salt added to food || id:ukb-b-8121	AS	rs324018	G	T	0.0100101	0.00181156	3.29997e-08	TRUE	30.5331
Salt added to food || id:ukb-b-8121	AS	rs329670	C	T	-0.0152915	0.00263275	6.29999e-09	TRUE	33.735
Salt added to food || id:ukb-b-8121	AS	rs33137	T	C	-0.0120839	0.00177315	9.3994e-12	TRUE	46.4433
Salt added to food || id:ukb-b-8121	AS	rs34906832	G	A	0.0150976	0.00253007	2.39999e-09	TRUE	35.6083
Salt added to food || id:ukb-b-8121	AS	rs35099536	C	A	0.0259587	0.00320749	5.79963e-16	TRUE	65.4991
Salt added to food || id:ukb-b-8121	AS	rs35142265	G	A	0.0150134	0.00213637	2.09991e-12	TRUE	49.3861
Salt added to food || id:ukb-b-8121	AS	rs35271178	T	C	0.010244	0.00179093	1.09999e-08	TRUE	32.7176
Salt added to food || id:ukb-b-8121	AS	rs35702851	C	G	0.0121964	0.00219059	2.59998e-08	TRUE	30.9985
Salt added to food || id:ukb-b-8121	AS	rs3890316	A	G	-0.0113326	0.00204164	2.80001e-08	TRUE	30.8106
Salt added to food || id:ukb-b-8121	AS	rs400750	G	T	0.016712	0.00181467	3.29989e-20	TRUE	84.8128
Salt added to food || id:ukb-b-8121	AS	rs4235642	G	A	0.0122937	0.00181648	1.29987e-11	TRUE	45.8041
Salt added to food || id:ukb-b-8121	AS	rs429358	C	T	-0.0153977	0.00244198	2.90001e-10	TRUE	39.7583
Salt added to food || id:ukb-b-8121	AS	rs4595499	T	C	-0.0172775	0.00180773	1.20005e-21	TRUE	91.3471
Salt added to food || id:ukb-b-8121	AS	rs4739105	C	T	0.0154648	0.00218013	1.29987e-12	TRUE	50.3181
Salt added to food || id:ukb-b-8121	AS	rs4799949	T	C	-0.0109799	0.00187206	4.49997e-09	TRUE	34.3999
Salt added to food || id:ukb-b-8121	AS	rs4860797	A	G	0.011667	0.00180763	1.09999e-10	TRUE	41.6581
Salt added to food || id:ukb-b-8121	AS	rs4912891	C	T	0.0106552	0.00192298	2.99999e-08	TRUE	30.7025
Salt added to food || id:ukb-b-8121	AS	rs491907	G	A	0.0109863	0.00176296	4.60002e-10	TRUE	38.8345
Salt added to food || id:ukb-b-8121	AS	rs4948275	T	C	0.0127146	0.00177265	7.39946e-13	TRUE	51.4469
Salt added to food || id:ukb-b-8121	AS	rs4981196	C	A	-0.0114561	0.00182248	3.29997e-10	TRUE	39.5137
Salt added to food || id:ukb-b-8121	AS	rs526210	A	G	0.010095	0.00181871	2.80001e-08	TRUE	30.8096
Salt added to food || id:ukb-b-8121	AS	rs528301	A	G	0.0152609	0.00177008	6.59933e-18	TRUE	74.3318
Salt added to food || id:ukb-b-8121	AS	rs55897719	A	C	0.0135021	0.001896	1.10002e-12	TRUE	50.7138
Salt added to food || id:ukb-b-8121	AS	rs586716	A	G	0.0143673	0.00179338	1.10002e-15	TRUE	64.1809
Salt added to food || id:ukb-b-8121	AS	rs62098445	A	C	-0.0158642	0.00191149	1e-16	TRUE	68.8799
Salt added to food || id:ukb-b-8121	AS	rs6416794	C	T	-0.0119996	0.00220031	4.90004e-08	TRUE	29.7417
Salt added to food || id:ukb-b-8121	AS	rs667128	T	C	0.0154255	0.00265228	5.99998e-09	TRUE	33.8252
Salt added to food || id:ukb-b-8121	AS	rs6695915	G	A	-0.0166292	0.00299835	2.90001e-08	TRUE	30.7594
Salt added to food || id:ukb-b-8121	AS	rs6776248	C	T	0.0113408	0.00199794	1.40001e-08	TRUE	32.2198
Salt added to food || id:ukb-b-8121	AS	rs6780346	T	C	-0.0168372	0.00181724	1.9002e-20	TRUE	85.845
Salt added to food || id:ukb-b-8121	AS	rs6804929	A	G	0.0167058	0.0028892	7.39997e-09	TRUE	33.4333
Salt added to food || id:ukb-b-8121	AS	rs6887291	G	T	0.0126757	0.00183649	5.10035e-12	TRUE	47.6395
Salt added to food || id:ukb-b-8121	AS	rs6987313	C	T	0.00990698	0.00176579	2e-08	TRUE	31.4778
Salt added to food || id:ukb-b-8121	AS	rs7021360	A	C	-0.0101193	0.00181012	2.30001e-08	TRUE	31.2526
Salt added to food || id:ukb-b-8121	AS	rs7110845	G	A	-0.0115376	0.00178627	1.09999e-10	TRUE	41.7193
Salt added to food || id:ukb-b-8121	AS	rs72807804	T	C	0.0120641	0.00213899	1.7e-08	TRUE	31.8106
Salt added to food || id:ukb-b-8121	AS	rs73040343	G	A	-0.0103509	0.00181415	1.2e-08	TRUE	32.5544
Salt added to food || id:ukb-b-8121	AS	rs736935	T	C	0.0156881	0.00187874	6.79986e-17	TRUE	69.728
Salt added to food || id:ukb-b-8121	AS	rs7465705	A	G	-0.0118468	0.00181578	6.79986e-11	TRUE	42.5673
Salt added to food || id:ukb-b-8121	AS	rs7581335	T	A	0.014931	0.00253318	3.79997e-09	TRUE	34.7413
Salt added to food || id:ukb-b-8121	AS	rs7591518	C	T	-0.0207723	0.00192978	5.10035e-27	TRUE	115.865
Salt added to food || id:ukb-b-8121	AS	rs7670308	A	G	-0.0116397	0.00180121	1e-10	TRUE	41.7595
Salt added to food || id:ukb-b-8121	AS	rs7673170	A	G	-0.0125967	0.00180133	2.70023e-12	TRUE	48.902
Salt added to food || id:ukb-b-8121	AS	rs7927679	T	C	0.0149539	0.00176398	2.29985e-17	TRUE	71.8657
Salt added to food || id:ukb-b-8121	AS	rs7982263	C	T	0.0106084	0.0017875	2.90001e-09	TRUE	35.2215
Salt added to food || id:ukb-b-8121	AS	rs8022455	C	T	-0.0111417	0.00177399	3.40001e-10	TRUE	39.4458
Salt added to food || id:ukb-b-8121	AS	rs8040685	T	C	-0.0154071	0.00275814	2.30001e-08	TRUE	31.2039
Salt added to food || id:ukb-b-8121	AS	rs8097544	G	A	0.0140302	0.00251279	2.39999e-08	TRUE	31.1756
Salt added to food || id:ukb-b-8121	AS	rs868720	C	G	0.0159938	0.00192468	9.60064e-17	TRUE	69.0536
Salt added to food || id:ukb-b-8121	AS	rs9278020	A	G	0.0232222	0.00286151	4.79954e-16	TRUE	65.8592
Salt added to food || id:ukb-b-8121	AS	rs9317406	T	C	-0.0107015	0.00182384	4.39997e-09	TRUE	34.4283
Salt added to food || id:ukb-b-8121	AS	rs9569747	G	T	-0.0125594	0.00193552	8.60003e-11	TRUE	42.1059
Salt added to food || id:ukb-b-8121	AS	rs961044	T	C	-0.0140077	0.00252727	2.99999e-08	TRUE	30.7206
Salt added to food || id:ukb-b-8121	AS	rs9611875	G	A	0.0662007	0.00451868	1.29987e-48	TRUE	214.636
Salt added to food || id:ukb-b-8121	AS	rs9667150	A	G	0.012589	0.0017806	1.50003e-12	TRUE	49.9862
Salt added to food || id:ukb-b-8121	AS	rs9835772	T	A	0.0114509	0.0020521	2.39999e-08	TRUE	31.1374
Salt added to food || id:ukb-b-8121	AS	rs9843358	T	C	0.0189528	0.00234421	6.20012e-16	TRUE	65.3663
Salt added to food || id:ukb-b-8121	AS	rs99780	T	C	0.0109071	0.00184757	3.59998e-09	TRUE	34.8511
Tea intake || id:ukb-b-6066	AS	rs10741694	C	T	0.0150037	0.00219355	7.89951e-12	TRUE	46.7845
Tea intake || id:ukb-b-6066	AS	rs10752269	A	G	-0.0128727	0.00211975	1.29999e-09	TRUE	36.8782
Tea intake || id:ukb-b-6066	AS	rs10764990	A	G	-0.0121906	0.00216898	1.89998e-08	TRUE	31.5892
Tea intake || id:ukb-b-6066	AS	rs11164870	G	C	-0.0119604	0.00218232	4.20001e-08	TRUE	30.0369
Tea intake || id:ukb-b-6066	AS	rs1156588	G	A	-0.015454	0.00260325	2.90001e-09	TRUE	35.2411
Tea intake || id:ukb-b-6066	AS	rs11587444	G	A	0.0140328	0.00217078	1e-10	TRUE	41.7885
Tea intake || id:ukb-b-6066	AS	rs12591786	T	C	-0.0184399	0.00294243	3.69999e-10	TRUE	39.274
Tea intake || id:ukb-b-6066	AS	rs13282783	T	C	-0.0135837	0.00235432	7.90005e-09	TRUE	33.2893
Tea intake || id:ukb-b-6066	AS	rs132904	C	G	0.0166007	0.00255257	7.8001e-11	TRUE	42.2958
Tea intake || id:ukb-b-6066	AS	rs141071726	A	G	0.0407321	0.00681204	2.19999e-09	TRUE	35.7536
Tea intake || id:ukb-b-6066	AS	rs1453548	A	T	-0.0133414	0.00224973	2.99999e-09	TRUE	35.1675
Tea intake || id:ukb-b-6066	AS	rs1481012	G	A	-0.0262435	0.00335608	5.30029e-15	TRUE	61.1475
Tea intake || id:ukb-b-6066	AS	rs149805207	G	A	-0.0719337	0.0125823	1.09999e-08	TRUE	32.6847
Tea intake || id:ukb-b-6066	AS	rs17245213	A	G	-0.0146481	0.00260905	2e-08	TRUE	31.5208
Tea intake || id:ukb-b-6066	AS	rs17576658	A	G	-0.0134812	0.00245655	4.09996e-08	TRUE	30.1166
Tea intake || id:ukb-b-6066	AS	rs17685	A	G	0.0230655	0.00236195	1.59993e-22	TRUE	95.364
Tea intake || id:ukb-b-6066	AS	rs2117137	G	A	0.0129948	0.0021557	1.7e-09	TRUE	36.3381
Tea intake || id:ukb-b-6066	AS	rs2273447	T	A	0.0174715	0.00263421	3.29989e-11	TRUE	43.9906
Tea intake || id:ukb-b-6066	AS	rs2279844	A	G	-0.0119879	0.00218318	4e-08	TRUE	30.1514
Tea intake || id:ukb-b-6066	AS	rs2351187	A	G	0.0129023	0.0022823	1.6e-08	TRUE	31.9587
Tea intake || id:ukb-b-6066	AS	rs2472297	T	C	0.0533453	0.00240098	2.30144e-109	TRUE	493.646
Tea intake || id:ukb-b-6066	AS	rs2478875	G	A	0.0218943	0.00261129	5.10035e-17	TRUE	70.2994
Tea intake || id:ukb-b-6066	AS	rs2645929	G	A	-0.0149842	0.0027166	3.50002e-08	TRUE	30.424
Tea intake || id:ukb-b-6066	AS	rs34619	A	G	0.0117117	0.0021375	4.30002e-08	TRUE	30.0212
Tea intake || id:ukb-b-6066	AS	rs4410790	C	T	0.0405506	0.00219507	3.40017e-76	TRUE	341.27
Tea intake || id:ukb-b-6066	AS	rs4808193	C	T	0.0151149	0.0022472	1.69981e-11	TRUE	45.2405
Tea intake || id:ukb-b-6066	AS	rs4817505	C	T	0.015068	0.0021746	4.19952e-12	TRUE	48.0123
Tea intake || id:ukb-b-6066	AS	rs56188862	C	T	-0.0157568	0.0021747	4.30031e-13	TRUE	52.4973
Tea intake || id:ukb-b-6066	AS	rs56348300	G	C	0.0158824	0.00273191	6.1e-09	TRUE	33.7987
Tea intake || id:ukb-b-6066	AS	rs57462170	A	G	0.0191505	0.00340563	1.89998e-08	TRUE	31.6203
Tea intake || id:ukb-b-6066	AS	rs57631352	G	A	-0.0131035	0.00232117	1.7e-08	TRUE	31.8684
Tea intake || id:ukb-b-6066	AS	rs6829	T	C	-0.0119163	0.00216546	3.69999e-08	TRUE	30.2819
Tea intake || id:ukb-b-6066	AS	rs713598	G	C	0.0133969	0.00215659	5.19996e-10	TRUE	38.5899
Tea intake || id:ukb-b-6066	AS	rs72797284	G	A	-0.0171147	0.00238353	7.00003e-13	TRUE	51.5582
Tea intake || id:ukb-b-6066	AS	rs7757102	G	A	-0.0118039	0.00213302	3.09999e-08	TRUE	30.6239
Tea intake || id:ukb-b-6066	AS	rs9302428	G	C	0.0122457	0.00220122	2.59998e-08	TRUE	30.9486
Tea intake || id:ukb-b-6066	AS	rs9624470	A	G	0.0252071	0.00215485	1.29987e-31	TRUE	136.84
Tea intake || id:ukb-b-6066	AS	rs9648476	A	G	0.0125013	0.00218542	1.09999e-08	TRUE	32.7221
Tea intake || id:ukb-b-6066	AS	rs977474	T	C	0.0217813	0.00285559	2.39994e-14	TRUE	58.1803
Tea intake || id:ukb-b-6066	AS	rs9937354	A	G	-0.0140923	0.0021433	4.90004e-11	TRUE	43.2313
Vitamin and mineral supplements: Vitamin A || id:ukb-a-458	AS	rs72833036	G	A	0.00385985	0.000689329	2.15219e-08	TRUE	31.3536
Vitamin and mineral supplements: Vitamin D || id:ukb-a-462	AS	rs62228397	G	C	0.00495857	0.000904409	4.19276e-08	TRUE	30.0596
Water intake || id:ukb-b-14898	AS	rs10758255	A	T	-0.0107871	0.00186047	6.69993e-09	TRUE	33.6174
Water intake || id:ukb-b-14898	AS	rs10954732	A	G	0.0106197	0.00192806	3.59998e-08	TRUE	30.3378
Water intake || id:ukb-b-14898	AS	rs11012726	C	T	-0.0122411	0.00197942	6.19998e-10	TRUE	38.2441
Water intake || id:ukb-b-14898	AS	rs11125629	G	A	0.0108674	0.00182295	2.5e-09	TRUE	35.5387
Water intake || id:ukb-b-14898	AS	rs11140831	G	A	-0.0123822	0.00183612	1.50003e-11	TRUE	45.4772
Water intake || id:ukb-b-14898	AS	rs1421085	C	T	0.01201	0.00184584	7.70016e-11	TRUE	42.3348
Water intake || id:ukb-b-14898	AS	rs146394874	A	C	0.0261419	0.00421977	5.80003e-10	TRUE	38.3793
Water intake || id:ukb-b-14898	AS	rs1963510	G	A	0.0133068	0.0018195	2.60016e-13	TRUE	53.4864
Water intake || id:ukb-b-14898	AS	rs2198234	T	G	0.0116702	0.00181594	1.29999e-10	TRUE	41.3003
Water intake || id:ukb-b-14898	AS	rs2229357	A	G	-0.0122056	0.00211503	7.90005e-09	TRUE	33.3031
Water intake || id:ukb-b-14898	AS	rs2289292	T	C	-0.012769	0.001927	3.40017e-11	TRUE	43.9087
Water intake || id:ukb-b-14898	AS	rs2305813	C	G	-0.019115	0.00276856	5.00035e-12	TRUE	47.6695
Water intake || id:ukb-b-14898	AS	rs2435200	A	G	0.0112139	0.0018384	1.09999e-09	TRUE	37.2077
Water intake || id:ukb-b-14898	AS	rs2472297	T	C	-0.0334187	0.00205714	2.39994e-59	TRUE	263.907
Water intake || id:ukb-b-14898	AS	rs34940743	G	A	-0.0103922	0.00189846	4.39997e-08	TRUE	29.9648
Water intake || id:ukb-b-14898	AS	rs34967813	G	A	-0.0120553	0.00195555	7.10003e-10	TRUE	38.003
Water intake || id:ukb-b-14898	AS	rs35028442	C	G	0.0164243	0.00268796	9.90011e-10	TRUE	37.336
Water intake || id:ukb-b-14898	AS	rs3746410	G	A	0.0168391	0.00225025	7.29962e-14	TRUE	55.9985
Water intake || id:ukb-b-14898	AS	rs3763874	A	G	0.0163297	0.00183963	6.90081e-19	TRUE	78.7944
Water intake || id:ukb-b-14898	AS	rs3808058	T	C	0.0183317	0.00281615	7.50067e-11	TRUE	42.3735
Water intake || id:ukb-b-14898	AS	rs4239466	C	A	0.0106426	0.00189646	2e-08	TRUE	31.4926
Water intake || id:ukb-b-14898	AS	rs429358	C	T	0.0166809	0.00250899	2.99985e-11	TRUE	44.2019
Water intake || id:ukb-b-14898	AS	rs4410790	C	T	-0.0308714	0.00187689	8.60003e-61	TRUE	270.542
Water intake || id:ukb-b-14898	AS	rs4603502	C	T	-0.0130724	0.00199292	5.40008e-11	TRUE	43.026
Water intake || id:ukb-b-14898	AS	rs56100328	G	A	-0.0175542	0.00321669	4.79999e-08	TRUE	29.7813
Water intake || id:ukb-b-14898	AS	rs67174962	A	G	-0.0122645	0.00215662	1.29999e-08	TRUE	32.3409
Water intake || id:ukb-b-14898	AS	rs6844845	G	A	-0.021514	0.0038941	3.29997e-08	TRUE	30.5231
Water intake || id:ukb-b-14898	AS	rs6905712	A	T	0.0110877	0.00192816	8.9e-09	TRUE	33.0672
Water intake || id:ukb-b-14898	AS	rs6957745	C	T	-0.015292	0.00226217	1.39991e-11	TRUE	45.696
Water intake || id:ukb-b-14898	AS	rs7124005	T	C	0.0103665	0.00186038	2.5e-08	TRUE	31.05
Water intake || id:ukb-b-14898	AS	rs7626335	C	A	0.0107689	0.00193268	2.5e-08	TRUE	31.0472
Water intake || id:ukb-b-14898	AS	rs782221	T	C	-0.0127104	0.00226176	1.89998e-08	TRUE	31.581
Water intake || id:ukb-b-14898	AS	rs8054636	C	T	-0.0103313	0.00185114	2.39999e-08	TRUE	31.1481
Water intake || id:ukb-b-14898	AS	rs9414686	T	C	0.0147596	0.00240632	8.60003e-10	TRUE	37.622
Water intake || id:ukb-b-14898	AS	rs9830293	G	A	0.0190823	0.00347478	4e-08	TRUE	30.1583
Water intake || id:ukb-b-14898	AS	rs9957088	T	C	-0.0118296	0.00208716	1.40001e-08	TRUE	32.1239
Zinc || id:ieu-a-1079	AS	rs1532423	G	A	-0.178	0.026	6.4003e-12	TRUE	46.8698
Zinc || id:ieu-a-1079	AS	rs2120019	C	T	-0.287	0.033	1.54989e-18	TRUE	75.6373
Alcoholic drinks per week || id:ieu-b-73	PsA	rs10085696	G	A	-0.0160517	0.00249471	1.24e-10	TRUE	41.4002
Alcoholic drinks per week || id:ieu-b-73	PsA	rs11860773	C	T	-0.0150051	0.00244381	8.35007e-10	TRUE	37.7001
Alcoholic drinks per week || id:ieu-b-73	PsA	rs1229984	C	T	0.188115	0.00617852	1e-200	TRUE	926.996
Alcoholic drinks per week || id:ieu-b-73	PsA	rs13107325	T	C	-0.0364548	0.00391286	1.22999e-20	TRUE	86.8002
Alcoholic drinks per week || id:ieu-b-73	PsA	rs13332432	G	C	0.014005	0.00214072	5.94019e-11	TRUE	42.8003
Alcoholic drinks per week || id:ieu-b-73	PsA	rs1387766	A	G	-0.010827	0.00198336	4.79005e-08	TRUE	29.7998
Alcoholic drinks per week || id:ieu-b-73	PsA	rs153106	C	T	-0.0136118	0.00195858	3.62994e-12	TRUE	48.3002
Alcoholic drinks per week || id:ieu-b-73	PsA	rs16854020	A	G	0.018083	0.0029068	4.82003e-10	TRUE	38.7
Alcoholic drinks per week || id:ieu-b-73	PsA	rs17542254	G	A	0.0131418	0.00214605	8.96004e-10	TRUE	37.4999
Alcoholic drinks per week || id:ieu-b-73	PsA	rs2049045	C	G	-0.0137683	0.00250539	3.97e-08	TRUE	30.2002
Alcoholic drinks per week || id:ieu-b-73	PsA	rs2299409	A	G	-0.0105546	0.00193346	4.79999e-08	TRUE	29.7998
Alcoholic drinks per week || id:ieu-b-73	PsA	rs28601761	G	C	0.0112989	0.00195507	7.59994e-09	TRUE	33.4001
Alcoholic drinks per week || id:ieu-b-73	PsA	rs28680958	A	G	-0.0135848	0.0023684	9.78003e-09	TRUE	32.9
Alcoholic drinks per week || id:ieu-b-73	PsA	rs28712821	A	G	0.0283339	0.00197411	1.10002e-46	TRUE	206.001
Alcoholic drinks per week || id:ieu-b-73	PsA	rs28732378	G	A	-0.0167274	0.00219076	2.23975e-14	TRUE	58.2998
Alcoholic drinks per week || id:ieu-b-73	PsA	rs28929474	T	C	-0.0476809	0.00713966	2.39001e-11	TRUE	44.5999
Alcoholic drinks per week || id:ieu-b-73	PsA	rs331939	A	G	-0.0119016	0.00202921	4.49997e-09	TRUE	34.3999
Alcoholic drinks per week || id:ieu-b-73	PsA	rs34121753	G	A	0.0110694	0.00195072	1.38998e-08	TRUE	32.2002
Alcoholic drinks per week || id:ieu-b-73	PsA	rs4309187	C	A	0.0147908	0.00208756	1.36994e-12	TRUE	50.2002
Alcoholic drinks per week || id:ieu-b-73	PsA	rs4752999	T	C	-0.0145643	0.00207008	2.03002e-12	TRUE	49.5
Alcoholic drinks per week || id:ieu-b-73	PsA	rs494904	C	T	0.0150848	0.00196055	1.40994e-14	TRUE	59.2002
Alcoholic drinks per week || id:ieu-b-73	PsA	rs55872084	T	G	0.0127314	0.0022684	1.98002e-08	TRUE	31.5002
Alcoholic drinks per week || id:ieu-b-73	PsA	rs55932213	G	A	0.0124767	0.002216	1.79999e-08	TRUE	31.7001
Alcoholic drinks per week || id:ieu-b-73	PsA	rs6106989	A	G	0.0108994	0.00198336	3.80996e-08	TRUE	30.1997
Alcoholic drinks per week || id:ieu-b-73	PsA	rs6739804	C	T	-0.0129688	0.00208202	4.71998e-10	TRUE	38.7998
Alcoholic drinks per week || id:ieu-b-73	PsA	rs676388	C	T	0.0150976	0.00193147	5.49035e-15	TRUE	61.0998
Alcoholic drinks per week || id:ieu-b-73	PsA	rs75120545	T	C	-0.0327862	0.00567307	7.58997e-09	TRUE	33.4
Alcoholic drinks per week || id:ieu-b-73	PsA	rs76640332	A	G	-0.0210081	0.00238944	1.46994e-18	TRUE	77.3003
Alcoholic drinks per week || id:ieu-b-73	PsA	rs78234152	A	G	0.0276538	0.00307075	2.18022e-19	TRUE	81.1
Alcoholic drinks per week || id:ieu-b-73	PsA	rs79616692	C	G	0.0188085	0.00315231	2.38002e-09	TRUE	35.6
Alcoholic drinks per week || id:ieu-b-73	PsA	rs962961	T	C	-0.0121885	0.00205146	2.78003e-09	TRUE	35.3
Alcoholic drinks per week || id:ieu-b-73	PsA	rs9835772	T	A	0.0132042	0.00224155	3.89996e-09	TRUE	34.6998
Beef intake || id:ukb-b-2862	PsA	rs10789340	G	A	-0.0137797	0.00176936	6.79986e-15	TRUE	60.6523
Beef intake || id:ukb-b-2862	PsA	rs10959890	C	T	-0.0126658	0.00209611	1.5e-09	TRUE	36.5121
Beef intake || id:ukb-b-2862	PsA	rs1105388	T	C	-0.0113754	0.00187563	1.29999e-09	TRUE	36.7823
Beef intake || id:ukb-b-2862	PsA	rs11878917	A	G	0.0150187	0.00274812	4.60002e-08	TRUE	29.8671
Beef intake || id:ukb-b-2862	PsA	rs132901	T	C	0.0139249	0.00209282	2.90001e-11	TRUE	44.2711
Beef intake || id:ukb-b-2862	PsA	rs1421085	C	T	-0.0121232	0.00174274	3.50026e-12	TRUE	48.3915
Beef intake || id:ukb-b-2862	PsA	rs1470610	C	G	-0.0122159	0.00215779	1.5e-08	TRUE	32.0503
Beef intake || id:ukb-b-2862	PsA	rs429358	C	T	-0.0148514	0.00236847	3.59998e-10	TRUE	39.3187
Beef intake || id:ukb-b-2862	PsA	rs4676964	T	C	0.0133533	0.00172438	9.60064e-15	TRUE	59.9669
Beef intake || id:ukb-b-2862	PsA	rs62169335	T	C	-0.00968628	0.00173523	2.39999e-08	TRUE	31.1602
Beef intake || id:ukb-b-2862	PsA	rs62396185	C	G	-0.0148447	0.00195102	2.80027e-14	TRUE	57.8921
Beef intake || id:ukb-b-2862	PsA	rs7791463	A	G	0.00954846	0.00171063	2.39999e-08	TRUE	31.1569
Beef intake || id:ukb-b-2862	PsA	rs784251	T	C	-0.0103387	0.00171651	1.7e-09	TRUE	36.2777
Beef intake || id:ukb-b-2862	PsA	rs79809011	A	G	-0.0280593	0.00508482	3.40001e-08	TRUE	30.4511
Bread intake || id:ukb-b-11348	PsA	rs10761661	T	C	-0.0114852	0.00200486	1e-08	TRUE	32.8178
Bread intake || id:ukb-b-11348	PsA	rs11060853	G	A	-0.012789	0.00202087	2.5e-10	TRUE	40.0494
Bread intake || id:ukb-b-11348	PsA	rs11183201	C	T	-0.016725	0.00199574	5.30029e-17	TRUE	70.2303
Bread intake || id:ukb-b-11348	PsA	rs11628639	C	T	-0.013495	0.00232226	6.19998e-09	TRUE	33.7695
Bread intake || id:ukb-b-11348	PsA	rs13016665	A	C	0.0147544	0.00202829	3.50026e-13	TRUE	52.9155
Bread intake || id:ukb-b-11348	PsA	rs13023099	A	C	-0.0114708	0.00202287	1.40001e-08	TRUE	32.1552
Bread intake || id:ukb-b-11348	PsA	rs17083079	A	G	0.0301138	0.00467938	1.2e-10	TRUE	41.4147
Bread intake || id:ukb-b-11348	PsA	rs1940033	T	C	-0.011079	0.00202843	4.70002e-08	TRUE	29.8319
Bread intake || id:ukb-b-11348	PsA	rs1994315	C	T	-0.0168239	0.00214445	4.30031e-15	TRUE	61.5491
Bread intake || id:ukb-b-11348	PsA	rs2068650	C	A	-0.013938	0.00199929	3.10027e-12	TRUE	48.6015
Bread intake || id:ukb-b-11348	PsA	rs2517678	T	C	0.013233	0.00208598	2.19999e-10	TRUE	40.2436
Bread intake || id:ukb-b-11348	PsA	rs28406095	A	G	-0.010949	0.00200012	4.39997e-08	TRUE	29.9666
Bread intake || id:ukb-b-11348	PsA	rs4984685	A	G	0.0135849	0.00248083	4.39997e-08	TRUE	29.986
Bread intake || id:ukb-b-11348	PsA	rs596878	C	A	-0.011739	0.00201069	5.30005e-09	TRUE	34.0857
Bread intake || id:ukb-b-11348	PsA	rs62091167	C	A	-0.0138402	0.0024253	1.2e-08	TRUE	32.5652
Bread intake || id:ukb-b-11348	PsA	rs656817	G	A	-0.0126883	0.00210929	1.79999e-09	TRUE	36.1855
Bread intake || id:ukb-b-11348	PsA	rs6754311	C	T	0.0141353	0.00224657	3.09999e-10	TRUE	39.5886
Bread intake || id:ukb-b-11348	PsA	rs73802707	T	C	-0.0159296	0.00276165	8e-09	TRUE	33.2715
Bread intake || id:ukb-b-11348	PsA	rs75287965	A	G	-0.0247475	0.00409745	1.5e-09	TRUE	36.4784
Bread intake || id:ukb-b-11348	PsA	rs7802468	T	C	-0.0233527	0.00205629	6.90081e-30	TRUE	128.975
Bread intake || id:ukb-b-11348	PsA	rs79436018	C	T	-0.0176147	0.00311645	1.6e-08	TRUE	31.947
Bread intake || id:ukb-b-11348	PsA	rs9323989	C	T	-0.0116143	0.00205547	1.6e-08	TRUE	31.9274
Bread intake || id:ukb-b-11348	PsA	rs9564268	C	T	-0.0121606	0.00204932	2.99999e-09	TRUE	35.212
Bread intake || id:ukb-b-11348	PsA	rs9662365	T	C	0.0121661	0.00198921	9.59997e-10	TRUE	37.406
Bread intake || id:ukb-b-11348	PsA	rs9881332	G	C	0.0113702	0.00202188	1.89998e-08	TRUE	31.6246
Cereal intake || id:ukb-b-15926	PsA	rs10057775	C	T	0.0200293	0.00289378	4.49987e-12	TRUE	47.9072
Cereal intake || id:ukb-b-15926	PsA	rs10857964	C	T	0.0140866	0.0022053	1.7e-10	TRUE	40.8016
Cereal intake || id:ukb-b-15926	PsA	rs11038810	G	A	0.0111343	0.00186325	2.30001e-09	TRUE	35.7095
Cereal intake || id:ukb-b-15926	PsA	rs11097340	T	C	-0.0115334	0.00181501	2.1e-10	TRUE	40.3791
Cereal intake || id:ukb-b-15926	PsA	rs112780312	A	G	-0.0121483	0.0020189	1.79999e-09	TRUE	36.2077
Cereal intake || id:ukb-b-15926	PsA	rs11670024	G	A	0.0160114	0.00279947	1.09999e-08	TRUE	32.712
Cereal intake || id:ukb-b-15926	PsA	rs11940694	G	A	-0.0126647	0.00183426	5.00035e-12	TRUE	47.6725
Cereal intake || id:ukb-b-15926	PsA	rs12354267	C	T	0.0116473	0.00193279	1.7e-09	TRUE	36.3146
Cereal intake || id:ukb-b-15926	PsA	rs13234131	G	A	0.0170117	0.0026602	1.6e-10	TRUE	40.8947
Cereal intake || id:ukb-b-15926	PsA	rs184643	A	G	-0.0121653	0.00180474	1.59993e-11	TRUE	45.4377
Cereal intake || id:ukb-b-15926	PsA	rs1853931	A	G	-0.0113368	0.00181017	3.79997e-10	TRUE	39.2231
Cereal intake || id:ukb-b-15926	PsA	rs2450126	G	A	-0.0149019	0.00245669	1.29999e-09	TRUE	36.7945
Cereal intake || id:ukb-b-15926	PsA	rs2472297	T	C	-0.0158518	0.00202189	4.49987e-15	TRUE	61.467
Cereal intake || id:ukb-b-15926	PsA	rs2504706	C	T	0.0181793	0.00210238	5.30029e-18	TRUE	74.7708
Cereal intake || id:ukb-b-15926	PsA	rs2799849	T	C	-0.0123289	0.00190573	9.79941e-11	TRUE	41.8529
Cereal intake || id:ukb-b-15926	PsA	rs2817377	A	G	0.00990084	0.00178933	3.09999e-08	TRUE	30.617
Cereal intake || id:ukb-b-15926	PsA	rs2927238	G	T	0.0102465	0.0018288	2.1e-08	TRUE	31.392
Cereal intake || id:ukb-b-15926	PsA	rs3115230	A	C	-0.0114779	0.00207131	2.99999e-08	TRUE	30.7068
Cereal intake || id:ukb-b-15926	PsA	rs4410790	C	T	-0.0109143	0.00184697	3.40001e-09	TRUE	34.9198
Cereal intake || id:ukb-b-15926	PsA	rs4739095	A	G	-0.0128656	0.00210523	9.90011e-10	TRUE	37.3475
Cereal intake || id:ukb-b-15926	PsA	rs4797242	A	C	0.0114312	0.00194889	4.49997e-09	TRUE	34.404
Cereal intake || id:ukb-b-15926	PsA	rs491711	C	A	0.0116885	0.00193366	1.5e-09	TRUE	36.5391
Cereal intake || id:ukb-b-15926	PsA	rs4988235	A	G	0.0114	0.00201241	1.5e-08	TRUE	32.0905
Cereal intake || id:ukb-b-15926	PsA	rs56131196	A	G	0.0180024	0.00227695	2.70023e-15	TRUE	62.5106
Cereal intake || id:ukb-b-15926	PsA	rs62442924	T	C	0.0127309	0.00225709	1.7e-08	TRUE	31.8142
Cereal intake || id:ukb-b-15926	PsA	rs6510177	C	T	-0.0130354	0.00228744	1.2e-08	TRUE	32.475
Cereal intake || id:ukb-b-15926	PsA	rs6545770	T	A	-0.013728	0.00206041	2.70023e-11	TRUE	44.3923
Cereal intake || id:ukb-b-15926	PsA	rs67723420	A	T	0.0105252	0.00184665	1.2e-08	TRUE	32.4856
Cereal intake || id:ukb-b-15926	PsA	rs68136852	A	C	-0.0141222	0.00247848	1.2e-08	TRUE	32.4664
Cereal intake || id:ukb-b-15926	PsA	rs6918737	A	T	0.0137325	0.00210976	7.59976e-11	TRUE	42.3675
Cereal intake || id:ukb-b-15926	PsA	rs7040561	A	T	-0.0162685	0.00252002	1.09999e-10	TRUE	41.6761
Cereal intake || id:ukb-b-15926	PsA	rs7619139	A	T	-0.016951	0.00181499	9.70063e-21	TRUE	87.2252
Cereal intake || id:ukb-b-15926	PsA	rs78854891	C	T	0.0221411	0.00363312	1.09999e-09	TRUE	37.1397
Cereal intake || id:ukb-b-15926	PsA	rs79642906	A	G	-0.0181581	0.00322812	1.89998e-08	TRUE	31.6404
Cereal intake || id:ukb-b-15926	PsA	rs8097544	G	A	-0.0246368	0.00254108	3.19963e-22	TRUE	94.0009
Cereal intake || id:ukb-b-15926	PsA	rs838133	G	A	-0.0206515	0.00184331	3.90032e-29	TRUE	125.518
Cereal intake || id:ukb-b-15926	PsA	rs9374896	T	C	0.0175265	0.00179165	1.29987e-22	TRUE	95.6939
Cereal intake || id:ukb-b-15926	PsA	rs9846396	T	C	0.0119674	0.00180031	2.99985e-11	TRUE	44.1881
Cereal intake || id:ukb-b-15926	PsA	rs9987289	G	A	0.0178679	0.0030947	7.79992e-09	TRUE	33.3357
Cheese intake || id:ukb-b-1489	PsA	rs1073242	A	G	0.015728	0.00229156	6.70039e-12	TRUE	47.1069
Cheese intake || id:ukb-b-1489	PsA	rs10896050	T	G	-0.0184695	0.00283438	7.19946e-11	TRUE	42.4614
Cheese intake || id:ukb-b-1489	PsA	rs10938397	G	A	-0.0127071	0.00225751	1.79999e-08	TRUE	31.6835
Cheese intake || id:ukb-b-1489	PsA	rs113367286	T	C	0.0151797	0.00249985	1.29999e-09	TRUE	36.8722
Cheese intake || id:ukb-b-1489	PsA	rs11620149	C	T	-0.0176745	0.0032085	3.59998e-08	TRUE	30.3452
Cheese intake || id:ukb-b-1489	PsA	rs12296440	A	G	0.0187942	0.00297985	2.80001e-10	TRUE	39.7795
Cheese intake || id:ukb-b-1489	PsA	rs12447542	A	G	0.0197476	0.00340698	6.80002e-09	TRUE	33.5961
Cheese intake || id:ukb-b-1489	PsA	rs12475594	G	A	0.0160073	0.00292518	4.39997e-08	TRUE	29.9455
Cheese intake || id:ukb-b-1489	PsA	rs12672200	A	G	-0.0137634	0.00239456	8.99995e-09	TRUE	33.037
Cheese intake || id:ukb-b-1489	PsA	rs12786959	T	A	-0.0160712	0.00281988	1.2e-08	TRUE	32.4814
Cheese intake || id:ukb-b-1489	PsA	rs1291145	C	T	-0.0202495	0.00241026	4.40048e-17	TRUE	70.5831
Cheese intake || id:ukb-b-1489	PsA	rs12951057	G	C	-0.0211557	0.00304376	3.59998e-12	TRUE	48.3097
Cheese intake || id:ukb-b-1489	PsA	rs13107325	T	C	-0.0291639	0.00425285	7.00003e-12	TRUE	47.0252
Cheese intake || id:ukb-b-1489	PsA	rs13257887	C	T	0.0161808	0.00256186	2.69998e-10	TRUE	39.8923
Cheese intake || id:ukb-b-1489	PsA	rs1434511	T	C	0.0129646	0.00225868	9.49992e-09	TRUE	32.9465
Cheese intake || id:ukb-b-1489	PsA	rs1514755	G	A	0.0163749	0.00261651	3.89996e-10	TRUE	39.1663
Cheese intake || id:ukb-b-1489	PsA	rs17115145	T	C	-0.0128806	0.00228956	1.79999e-08	TRUE	31.6496
Cheese intake || id:ukb-b-1489	PsA	rs1806771	G	T	-0.0221467	0.004035	4.09996e-08	TRUE	30.1253
Cheese intake || id:ukb-b-1489	PsA	rs1931805	C	T	0.0126363	0.00223591	1.6e-08	TRUE	31.9397
Cheese intake || id:ukb-b-1489	PsA	rs2339928	A	G	0.0148578	0.00244494	1.2e-09	TRUE	36.9294
Cheese intake || id:ukb-b-1489	PsA	rs2352974	T	C	-0.0144972	0.0022428	1e-10	TRUE	41.7818
Cheese intake || id:ukb-b-1489	PsA	rs26579	C	G	-0.0128007	0.00229427	2.39999e-08	TRUE	31.1299
Cheese intake || id:ukb-b-1489	PsA	rs2802530	A	G	0.0186266	0.00339704	4.20001e-08	TRUE	30.0653
Cheese intake || id:ukb-b-1489	PsA	rs2854175	A	C	0.0169937	0.00256857	3.69999e-11	TRUE	43.7717
Cheese intake || id:ukb-b-1489	PsA	rs2960578	G	T	0.0170282	0.00223594	2.60016e-14	TRUE	57.9986
Cheese intake || id:ukb-b-1489	PsA	rs34198643	T	C	-0.0167006	0.00267855	4.49997e-10	TRUE	38.8745
Cheese intake || id:ukb-b-1489	PsA	rs35270670	G	A	0.0163794	0.00270974	1.5e-09	TRUE	36.5377
Cheese intake || id:ukb-b-1489	PsA	rs3911016	G	T	0.0213573	0.0034399	5.30005e-10	TRUE	38.5479
Cheese intake || id:ukb-b-1489	PsA	rs4296548	G	T	0.0130245	0.00228781	1.2e-08	TRUE	32.4102
Cheese intake || id:ukb-b-1489	PsA	rs4503172	T	C	0.0129596	0.002293	1.6e-08	TRUE	31.943
Cheese intake || id:ukb-b-1489	PsA	rs4692708	C	A	0.0147298	0.00258904	1.29999e-08	TRUE	32.368
Cheese intake || id:ukb-b-1489	PsA	rs4776970	T	A	0.0154088	0.00232683	3.50026e-11	TRUE	43.8539
Cheese intake || id:ukb-b-1489	PsA	rs4860341	C	T	0.0243652	0.00435152	2.19999e-08	TRUE	31.3515
Cheese intake || id:ukb-b-1489	PsA	rs504675	T	C	0.0274418	0.00234182	1e-31	TRUE	137.315
Cheese intake || id:ukb-b-1489	PsA	rs524468	G	A	-0.0142421	0.00255161	2.39999e-08	TRUE	31.1544
Cheese intake || id:ukb-b-1489	PsA	rs531358	T	C	0.0131666	0.00233731	1.79999e-08	TRUE	31.7333
Cheese intake || id:ukb-b-1489	PsA	rs6126641	A	G	0.013226	0.00239492	3.29997e-08	TRUE	30.4983
Cheese intake || id:ukb-b-1489	PsA	rs61734410	T	C	0.016654	0.00262279	2.19999e-10	TRUE	40.319
Cheese intake || id:ukb-b-1489	PsA	rs61953351	T	G	0.0145932	0.00257996	1.5e-08	TRUE	31.9945
Cheese intake || id:ukb-b-1489	PsA	rs62034322	A	G	-0.0139355	0.00229986	1.40001e-09	TRUE	36.7149
Cheese intake || id:ukb-b-1489	PsA	rs62236533	A	G	0.0247617	0.00364674	1.10002e-11	TRUE	46.1053
Cheese intake || id:ukb-b-1489	PsA	rs62245792	A	T	-0.0179341	0.00316317	1.40001e-08	TRUE	32.1451
Cheese intake || id:ukb-b-1489	PsA	rs6685323	T	C	-0.0131886	0.00241592	4.79999e-08	TRUE	29.8011
Cheese intake || id:ukb-b-1489	PsA	rs67238148	T	G	0.0165432	0.00271432	1.09999e-09	TRUE	37.1464
Cheese intake || id:ukb-b-1489	PsA	rs6774906	C	A	0.0316294	0.00567262	2.5e-08	TRUE	31.0896
Cheese intake || id:ukb-b-1489	PsA	rs6873324	C	A	-0.0124766	0.00227073	3.89996e-08	TRUE	30.1899
Cheese intake || id:ukb-b-1489	PsA	rs7012814	A	G	-0.0185161	0.00225388	2.09991e-16	TRUE	67.4897
Cheese intake || id:ukb-b-1489	PsA	rs71386942	A	C	0.0144554	0.00252205	9.90011e-09	TRUE	32.8513
Cheese intake || id:ukb-b-1489	PsA	rs72970243	A	G	0.0222011	0.00340166	6.70039e-11	TRUE	42.5958
Cheese intake || id:ukb-b-1489	PsA	rs7298331	C	A	-0.013175	0.00230588	1.09999e-08	TRUE	32.6458
Cheese intake || id:ukb-b-1489	PsA	rs73024305	C	G	0.0325373	0.00492718	4.00037e-11	TRUE	43.608
Cheese intake || id:ukb-b-1489	PsA	rs73096946	C	T	-0.0205914	0.00306664	1.9002e-11	TRUE	45.0865
Cheese intake || id:ukb-b-1489	PsA	rs73335955	C	T	0.0277726	0.00497824	2.39999e-08	TRUE	31.123
Cheese intake || id:ukb-b-1489	PsA	rs7386207	T	C	-0.0124974	0.00226925	3.59998e-08	TRUE	30.3302
Cheese intake || id:ukb-b-1489	PsA	rs77742462	G	A	-0.0474668	0.00827804	9.80009e-09	TRUE	32.8795
Cheese intake || id:ukb-b-1489	PsA	rs78876700	A	G	0.0180965	0.00327852	3.40001e-08	TRUE	30.4673
Cheese intake || id:ukb-b-1489	PsA	rs79184944	A	T	0.0196018	0.00328458	2.39999e-09	TRUE	35.6149
Cheese intake || id:ukb-b-1489	PsA	rs7936836	A	C	0.0159029	0.00227272	2.60016e-12	TRUE	48.9622
Cheese intake || id:ukb-b-1489	PsA	rs919109	C	G	0.0199382	0.00324329	7.90005e-10	TRUE	37.792
Cheese intake || id:ukb-b-1489	PsA	rs9504123	C	A	0.0141706	0.00250387	1.5e-08	TRUE	32.0297
Cheese intake || id:ukb-b-1489	PsA	rs9649582	T	A	-0.0146166	0.00241153	1.40001e-09	TRUE	36.7373
Cheese intake || id:ukb-b-1489	PsA	rs975303	G	A	0.0212756	0.00290699	2.49977e-13	TRUE	53.5644
Coffee intake || id:ukb-b-5237	PsA	rs1057868	T	C	0.0199509	0.00178517	5.40008e-29	TRUE	124.901
Coffee intake || id:ukb-b-5237	PsA	rs117810762	A	G	0.0359086	0.00617871	6.19998e-09	TRUE	33.7755
Coffee intake || id:ukb-b-5237	PsA	rs117968677	A	G	-0.0310299	0.00551601	1.89998e-08	TRUE	31.6454
Coffee intake || id:ukb-b-5237	PsA	rs12514566	A	G	-0.0113972	0.00170562	2.39994e-11	TRUE	44.6511
Coffee intake || id:ukb-b-5237	PsA	rs12989746	T	G	0.01035	0.00186429	2.80001e-08	TRUE	30.8215
Coffee intake || id:ukb-b-5237	PsA	rs13054099	C	T	-0.0107777	0.00183597	4.30002e-09	TRUE	34.4605
Coffee intake || id:ukb-b-5237	PsA	rs13163336	A	C	0.0149472	0.00221005	1.29987e-11	TRUE	45.742
Coffee intake || id:ukb-b-5237	PsA	rs1338549	G	T	-0.00945121	0.0016218	5.60003e-09	TRUE	33.961
Coffee intake || id:ukb-b-5237	PsA	rs13387939	A	C	0.0165558	0.0021386	9.79941e-15	TRUE	59.9296
Coffee intake || id:ukb-b-5237	PsA	rs1421085	C	T	0.0185426	0.00164436	1.69981e-29	TRUE	127.159
Coffee intake || id:ukb-b-5237	PsA	rs1527961	C	T	-0.0133431	0.00236585	1.7e-08	TRUE	31.8082
Coffee intake || id:ukb-b-5237	PsA	rs17842490	G	A	-0.0451683	0.00680848	3.29989e-11	TRUE	44.0116
Coffee intake || id:ukb-b-5237	PsA	rs1942965	C	T	-0.00890339	0.00161917	3.79997e-08	TRUE	30.2361
Coffee intake || id:ukb-b-5237	PsA	rs2189234	G	T	0.00998689	0.00166052	1.79999e-09	TRUE	36.172
Coffee intake || id:ukb-b-5237	PsA	rs2465037	A	C	-0.0106317	0.00170743	4.79999e-10	TRUE	38.7721
Coffee intake || id:ukb-b-5237	PsA	rs2472297	T	C	0.0464708	0.00182733	1.09901e-142	TRUE	646.735
Coffee intake || id:ukb-b-5237	PsA	rs2597805	T	C	0.00985502	0.00175623	2e-08	TRUE	31.4885
Coffee intake || id:ukb-b-5237	PsA	rs34060476	G	A	0.0184292	0.00237033	7.50067e-15	TRUE	60.4499
Coffee intake || id:ukb-b-5237	PsA	rs4410790	C	T	0.039072	0.00167288	1.1995e-120	TRUE	545.509
Coffee intake || id:ukb-b-5237	PsA	rs442355	C	G	-0.0111372	0.00185374	1.89998e-09	TRUE	36.0956
Coffee intake || id:ukb-b-5237	PsA	rs4615895	A	G	0.0122025	0.00184972	4.19952e-11	TRUE	43.5197
Coffee intake || id:ukb-b-5237	PsA	rs476828	C	T	0.0173461	0.00189543	5.60015e-20	TRUE	83.7507
Coffee intake || id:ukb-b-5237	PsA	rs516636	A	C	0.0116767	0.00198419	4e-09	TRUE	34.6317
Coffee intake || id:ukb-b-5237	PsA	rs56113850	C	T	0.0126667	0.00163351	8.9002e-15	TRUE	60.1289
Coffee intake || id:ukb-b-5237	PsA	rs57918684	A	G	0.0128864	0.00223845	8.60003e-09	TRUE	33.1412
Coffee intake || id:ukb-b-5237	PsA	rs6062682	T	C	0.0103704	0.00163929	2.5e-10	TRUE	40.0202
Coffee intake || id:ukb-b-5237	PsA	rs6063085	C	A	0.0104106	0.00166919	4.49997e-10	TRUE	38.8991
Coffee intake || id:ukb-b-5237	PsA	rs61928609	C	A	-0.0147305	0.00217536	1.29987e-11	TRUE	45.8535
Coffee intake || id:ukb-b-5237	PsA	rs62064918	T	C	-0.0103075	0.00187872	4.09996e-08	TRUE	30.1011
Coffee intake || id:ukb-b-5237	PsA	rs630194	C	T	-0.0113533	0.00169853	2.29985e-11	TRUE	44.6784
Coffee intake || id:ukb-b-5237	PsA	rs6469262	C	T	-0.00915347	0.00162895	1.89998e-08	TRUE	31.5759
Coffee intake || id:ukb-b-5237	PsA	rs73075167	T	A	-0.0160639	0.00244429	5.00035e-11	TRUE	43.1913
Coffee intake || id:ukb-b-5237	PsA	rs75347775	A	G	0.0104504	0.00187898	2.69998e-08	TRUE	30.933
Coffee intake || id:ukb-b-5237	PsA	rs780093	C	T	0.0132935	0.00165695	1e-15	TRUE	64.3665
Coffee intake || id:ukb-b-5237	PsA	rs7811609	T	C	0.00913864	0.00166468	4e-08	TRUE	30.1371
Coffee intake || id:ukb-b-5237	PsA	rs78267637	G	C	-0.0254259	0.00431659	3.89996e-09	TRUE	34.6953
Coffee intake || id:ukb-b-5237	PsA	rs8056750	T	C	0.0105333	0.00173692	1.29999e-09	TRUE	36.7764
Coffee intake || id:ukb-b-5237	PsA	rs9398171	T	C	0.0108577	0.00177995	1.09999e-09	TRUE	37.21
Cooked vegetable intake || id:ukb-b-8089	PsA	rs10156602	G	A	0.0110063	0.00163687	1.80011e-11	TRUE	45.2121
Cooked vegetable intake || id:ukb-b-8089	PsA	rs10161952	C	A	-0.0095798	0.00168589	1.29999e-08	TRUE	32.289
Cooked vegetable intake || id:ukb-b-8089	PsA	rs11138705	C	G	0.0103715	0.00183004	1.40001e-08	TRUE	32.119
Cooked vegetable intake || id:ukb-b-8089	PsA	rs12550717	A	G	0.00918737	0.00161897	1.40001e-08	TRUE	32.2036
Cooked vegetable intake || id:ukb-b-8089	PsA	rs12629972	C	T	0.0117995	0.00159079	1.20005e-13	TRUE	55.0176
Cooked vegetable intake || id:ukb-b-8089	PsA	rs1421085	C	T	0.0103316	0.00159054	8.30042e-11	TRUE	42.1935
Cooked vegetable intake || id:ukb-b-8089	PsA	rs1816263	C	T	0.00958122	0.00174063	3.69999e-08	TRUE	30.299
Cooked vegetable intake || id:ukb-b-8089	PsA	rs2052063	T	C	-0.00945755	0.0015679	1.6e-09	TRUE	36.3848
Cooked vegetable intake || id:ukb-b-8089	PsA	rs2102738	C	A	-0.0121578	0.00208302	5.30005e-09	TRUE	34.0662
Cooked vegetable intake || id:ukb-b-8089	PsA	rs2252508	G	A	0.0091021	0.00156216	5.69994e-09	TRUE	33.9494
Cooked vegetable intake || id:ukb-b-8089	PsA	rs28450747	A	G	-0.0101604	0.0018547	4.30002e-08	TRUE	30.0106
Cooked vegetable intake || id:ukb-b-8089	PsA	rs28711392	C	T	-0.0107461	0.00163223	4.60045e-11	TRUE	43.345
Cooked vegetable intake || id:ukb-b-8089	PsA	rs34155012	T	C	0.0105584	0.00192208	3.89996e-08	TRUE	30.1754
Cooked vegetable intake || id:ukb-b-8089	PsA	rs349062	C	G	-0.00890406	0.00159767	2.5e-08	TRUE	31.06
Cooked vegetable intake || id:ukb-b-8089	PsA	rs4851029	G	T	0.0101744	0.00156423	7.8001e-11	TRUE	42.3074
Cooked vegetable intake || id:ukb-b-8089	PsA	rs838133	G	A	0.0116877	0.00161465	4.49987e-13	TRUE	52.3964
Copper || id:ieu-a-1073	PsA	rs1175550	G	A	0.198	0.032	5.03002e-10	TRUE	38.2852
Copper || id:ieu-a-1073	PsA	rs2769264	G	T	0.313	0.034	2.63027e-20	TRUE	84.7483
Dried fruit intake || id:ukb-b-16576	PsA	rs10026792	A	G	0.0108465	0.0018423	3.89996e-09	TRUE	34.6624
Dried fruit intake || id:ukb-b-16576	PsA	rs10129747	G	A	0.00935902	0.00168126	2.59998e-08	TRUE	30.9878
Dried fruit intake || id:ukb-b-16576	PsA	rs10740991	C	G	0.016739	0.00185722	1.99986e-19	TRUE	81.233
Dried fruit intake || id:ukb-b-16576	PsA	rs10896126	G	A	-0.015009	0.00181919	1.59993e-16	TRUE	68.0687
Dried fruit intake || id:ukb-b-16576	PsA	rs11152349	A	G	0.00991215	0.0018176	4.90004e-08	TRUE	29.7399
Dried fruit intake || id:ukb-b-16576	PsA	rs11586016	C	G	0.00987818	0.00173034	1.09999e-08	TRUE	32.5905
Dried fruit intake || id:ukb-b-16576	PsA	rs11720884	G	A	0.0111797	0.00193554	7.59994e-09	TRUE	33.3623
Dried fruit intake || id:ukb-b-16576	PsA	rs11772627	C	G	0.0183338	0.00217099	2.99985e-17	TRUE	71.3164
Dried fruit intake || id:ukb-b-16576	PsA	rs11811826	A	T	0.0132178	0.0020058	4.40048e-11	TRUE	43.4253
Dried fruit intake || id:ukb-b-16576	PsA	rs12137234	T	C	0.0102051	0.00183744	2.80001e-08	TRUE	30.8467
Dried fruit intake || id:ukb-b-16576	PsA	rs1582322	G	A	0.00994346	0.00171571	6.80002e-09	TRUE	33.5882
Dried fruit intake || id:ukb-b-16576	PsA	rs1622515	G	A	0.00991719	0.00167077	2.90001e-09	TRUE	35.2325
Dried fruit intake || id:ukb-b-16576	PsA	rs1648404	T	C	0.00941595	0.00167357	1.79999e-08	TRUE	31.6549
Dried fruit intake || id:ukb-b-16576	PsA	rs17175518	A	C	0.0114962	0.00197514	5.89997e-09	TRUE	33.8776
Dried fruit intake || id:ukb-b-16576	PsA	rs17184707	T	C	-0.0114381	0.00204011	2.1e-08	TRUE	31.4341
Dried fruit intake || id:ukb-b-16576	PsA	rs1797235	C	G	-0.0100206	0.00174235	8.9e-09	TRUE	33.0763
Dried fruit intake || id:ukb-b-16576	PsA	rs2328887	C	T	0.0189482	0.00277607	8.80035e-12	TRUE	46.5881
Dried fruit intake || id:ukb-b-16576	PsA	rs261809	G	A	-0.00962858	0.00167902	9.80009e-09	TRUE	32.8861
Dried fruit intake || id:ukb-b-16576	PsA	rs3101339	C	A	0.0142595	0.00170546	6.20012e-17	TRUE	69.9078
Dried fruit intake || id:ukb-b-16576	PsA	rs34162196	T	C	-0.0223628	0.00277168	7.10068e-16	TRUE	65.0978
Dried fruit intake || id:ukb-b-16576	PsA	rs3764002	T	C	0.0131215	0.00190081	5.10035e-12	TRUE	47.6529
Dried fruit intake || id:ukb-b-16576	PsA	rs4140799	A	G	0.0094566	0.00167846	1.79999e-08	TRUE	31.743
Dried fruit intake || id:ukb-b-16576	PsA	rs4149513	A	G	0.01173	0.00167139	2.19989e-12	TRUE	49.2539
Dried fruit intake || id:ukb-b-16576	PsA	rs4269101	G	T	-0.0138099	0.00185921	1.10002e-13	TRUE	55.1727
Dried fruit intake || id:ukb-b-16576	PsA	rs429358	C	T	0.0199445	0.00231362	6.70039e-18	TRUE	74.3126
Dried fruit intake || id:ukb-b-16576	PsA	rs4800488	A	C	0.0119836	0.00167202	7.70016e-13	TRUE	51.3679
Dried fruit intake || id:ukb-b-16576	PsA	rs57499472	C	T	0.00991231	0.00171869	8.10009e-09	TRUE	33.2625
Dried fruit intake || id:ukb-b-16576	PsA	rs62084586	C	T	0.0133946	0.00226174	3.2e-09	TRUE	35.0731
Dried fruit intake || id:ukb-b-16576	PsA	rs72720396	G	A	0.0114265	0.00198541	8.70001e-09	TRUE	33.1227
Dried fruit intake || id:ukb-b-16576	PsA	rs75641275	C	A	-0.0141613	0.00238518	2.90001e-09	TRUE	35.2504
Dried fruit intake || id:ukb-b-16576	PsA	rs7582086	T	G	-0.00962821	0.00167381	8.79995e-09	TRUE	33.0886
Dried fruit intake || id:ukb-b-16576	PsA	rs7599488	T	C	-0.0104154	0.00168729	6.69993e-10	TRUE	38.1042
Dried fruit intake || id:ukb-b-16576	PsA	rs7808471	C	T	-0.0115362	0.00178604	1.09999e-10	TRUE	41.7199
Dried fruit intake || id:ukb-b-16576	PsA	rs7829800	G	A	-0.0104463	0.00178709	5.1e-09	TRUE	34.169
Dried fruit intake || id:ukb-b-16576	PsA	rs8081370	T	C	-0.0166666	0.00293795	1.40001e-08	TRUE	32.1814
Dried fruit intake || id:ukb-b-16576	PsA	rs862227	G	A	-0.0091646	0.00167238	4.30002e-08	TRUE	30.0301
Dried fruit intake || id:ukb-b-16576	PsA	rs893856	A	G	-0.013361	0.00234923	1.29999e-08	TRUE	32.3465
Dried fruit intake || id:ukb-b-16576	PsA	rs9385269	T	C	0.0120673	0.00168183	7.19946e-13	TRUE	51.4821
Fresh fruit intake || id:ukb-b-3881	PsA	rs10064431	C	T	-0.00757392	0.00122365	5.99998e-10	TRUE	38.3113
Fresh fruit intake || id:ukb-b-3881	PsA	rs10192394	T	C	-0.00766096	0.0012287	4.49997e-10	TRUE	38.8754
Fresh fruit intake || id:ukb-b-3881	PsA	rs10249294	A	G	0.0195637	0.00126299	4.10015e-54	TRUE	239.94
Fresh fruit intake || id:ukb-b-3881	PsA	rs10271924	T	C	-0.00704676	0.00125592	2e-08	TRUE	31.4815
Fresh fruit intake || id:ukb-b-3881	PsA	rs1051547	C	T	-0.00757523	0.00124161	1.09999e-09	TRUE	37.2238
Fresh fruit intake || id:ukb-b-3881	PsA	rs10828266	G	A	0.0123642	0.00135696	8.10028e-20	TRUE	83.0229
Fresh fruit intake || id:ukb-b-3881	PsA	rs10838724	T	G	0.00901088	0.00128277	2.09991e-12	TRUE	49.3443
Fresh fruit intake || id:ukb-b-3881	PsA	rs10840126	G	A	-0.00771754	0.00128576	1.89998e-09	TRUE	36.0278
Fresh fruit intake || id:ukb-b-3881	PsA	rs11032362	A	G	0.0123929	0.00212339	5.30005e-09	TRUE	34.0633
Fresh fruit intake || id:ukb-b-3881	PsA	rs11085749	A	G	-0.00773361	0.00125477	7.10003e-10	TRUE	37.9871
Fresh fruit intake || id:ukb-b-3881	PsA	rs11248509	T	A	0.00732973	0.00126801	7.39997e-09	TRUE	33.4142
Fresh fruit intake || id:ukb-b-3881	PsA	rs11896330	A	G	-0.00844567	0.0012744	3.40017e-11	TRUE	43.9194
Fresh fruit intake || id:ukb-b-3881	PsA	rs12044599	G	A	0.00942073	0.0015033	3.69999e-10	TRUE	39.2715
Fresh fruit intake || id:ukb-b-3881	PsA	rs12536253	C	G	-0.00815943	0.00141599	8.30004e-09	TRUE	33.2047
Fresh fruit intake || id:ukb-b-3881	PsA	rs12641371	T	C	0.00791271	0.00123354	1.40001e-10	TRUE	41.1476
Fresh fruit intake || id:ukb-b-3881	PsA	rs12780952	A	G	0.00747457	0.00135361	3.40001e-08	TRUE	30.492
Fresh fruit intake || id:ukb-b-3881	PsA	rs12885598	A	G	0.00751549	0.00124738	1.7e-09	TRUE	36.3009
Fresh fruit intake || id:ukb-b-3881	PsA	rs13072255	C	A	0.00898012	0.00122355	2.09991e-13	TRUE	53.8668
Fresh fruit intake || id:ukb-b-3881	PsA	rs1356292	T	C	0.00917471	0.00155324	3.50002e-09	TRUE	34.8905
Fresh fruit intake || id:ukb-b-3881	PsA	rs1375566	A	G	-0.00783382	0.001266	6.1e-10	TRUE	38.2895
Fresh fruit intake || id:ukb-b-3881	PsA	rs139042899	C	A	0.035995	0.00608106	3.2e-09	TRUE	35.0369
Fresh fruit intake || id:ukb-b-3881	PsA	rs149449	A	G	0.00728855	0.00122061	2.39999e-09	TRUE	35.6557
Fresh fruit intake || id:ukb-b-3881	PsA	rs1620977	G	A	-0.0131742	0.00137761	1.10002e-21	TRUE	91.4526
Fresh fruit intake || id:ukb-b-3881	PsA	rs17049185	T	G	0.00804043	0.00139033	7.29995e-09	TRUE	33.4444
Fresh fruit intake || id:ukb-b-3881	PsA	rs1866823	A	G	0.00743079	0.0012406	2.1e-09	TRUE	35.8762
Fresh fruit intake || id:ukb-b-3881	PsA	rs2093654	G	A	0.00712915	0.00125874	1.5e-08	TRUE	32.0777
Fresh fruit intake || id:ukb-b-3881	PsA	rs2143081	A	G	0.00832073	0.00122891	1.29987e-11	TRUE	45.844
Fresh fruit intake || id:ukb-b-3881	PsA	rs2790688	T	C	0.0114466	0.00169613	1.50003e-11	TRUE	45.5444
Fresh fruit intake || id:ukb-b-3881	PsA	rs28479795	T	C	0.0112324	0.00147345	2.49977e-14	TRUE	58.1131
Fresh fruit intake || id:ukb-b-3881	PsA	rs2867113	A	G	-0.0138606	0.00196025	1.50003e-12	TRUE	49.9967
Fresh fruit intake || id:ukb-b-3881	PsA	rs329274	G	A	0.0068183	0.00122813	2.80001e-08	TRUE	30.8222
Fresh fruit intake || id:ukb-b-3881	PsA	rs34162196	T	C	-0.0181417	0.0020297	4.00037e-19	TRUE	79.89
Fresh fruit intake || id:ukb-b-3881	PsA	rs4302893	A	G	0.00738857	0.00129959	1.29999e-08	TRUE	32.3227
Fresh fruit intake || id:ukb-b-3881	PsA	rs4953150	T	C	-0.00843921	0.00129268	6.59933e-11	TRUE	42.6208
Fresh fruit intake || id:ukb-b-3881	PsA	rs559734	C	G	0.00776806	0.00136078	1.09999e-08	TRUE	32.5874
Fresh fruit intake || id:ukb-b-3881	PsA	rs586346	C	T	-0.0069217	0.00126583	4.49997e-08	TRUE	29.9002
Fresh fruit intake || id:ukb-b-3881	PsA	rs60452247	A	G	0.00796969	0.00126932	3.40001e-10	TRUE	39.4222
Fresh fruit intake || id:ukb-b-3881	PsA	rs62051554	A	G	0.0116118	0.00198143	4.60002e-09	TRUE	34.3433
Fresh fruit intake || id:ukb-b-3881	PsA	rs6475724	T	C	0.00772163	0.00137406	1.89998e-08	TRUE	31.5796
Fresh fruit intake || id:ukb-b-3881	PsA	rs72974263	T	C	0.00738684	0.00131242	1.79999e-08	TRUE	31.679
Fresh fruit intake || id:ukb-b-3881	PsA	rs73455661	G	A	0.0102938	0.0013622	4.10015e-14	TRUE	57.1044
Fresh fruit intake || id:ukb-b-3881	PsA	rs739320	C	T	-0.00899731	0.00127708	1.9002e-12	TRUE	49.6351
Fresh fruit intake || id:ukb-b-3881	PsA	rs7554485	C	T	-0.00801014	0.00125414	1.7e-10	TRUE	40.7932
Fresh fruit intake || id:ukb-b-3881	PsA	rs7818437	C	T	-0.00804815	0.00145251	2.99999e-08	TRUE	30.7011
Fresh fruit intake || id:ukb-b-3881	PsA	rs78537042	A	C	-0.0119259	0.00218432	4.79999e-08	TRUE	29.8092
Fresh fruit intake || id:ukb-b-3881	PsA	rs7869969	G	A	0.00756738	0.00129919	5.69994e-09	TRUE	33.927
Fresh fruit intake || id:ukb-b-3881	PsA	rs7982441	C	T	-0.00841258	0.00137614	9.80009e-10	TRUE	37.3709
Fresh fruit intake || id:ukb-b-3881	PsA	rs8095324	G	A	-0.00694613	0.00124903	2.69998e-08	TRUE	30.9272
Fresh fruit intake || id:ukb-b-3881	PsA	rs817223	C	T	-0.00726908	0.00122339	2.80001e-09	TRUE	35.3044
Fresh fruit intake || id:ukb-b-3881	PsA	rs862227	G	A	-0.0101452	0.00122398	1.10002e-16	TRUE	68.7025
Fresh fruit intake || id:ukb-b-3881	PsA	rs9517948	T	C	0.00695315	0.00123287	1.7e-08	TRUE	31.8074
Fresh fruit intake || id:ukb-b-3881	PsA	rs9919429	G	A	-0.00672322	0.00122289	3.79997e-08	TRUE	30.2259
Fresh fruit intake || id:ukb-b-3881	PsA	rs994270	G	C	0.0132585	0.00144389	4.19952e-20	TRUE	84.3181
Iron || id:ieu-a-1049	PsA	rs1525892	A	G	0.0736	0.0104	1.65082e-12	TRUE	50.0828
Iron || id:ieu-a-1049	PsA	rs1800562	A	G	0.3724	0.02	3.95913e-77	TRUE	346.704
Iron || id:ieu-a-1049	PsA	rs855791	G	A	0.1868	0.0101	4.31221e-77	TRUE	342.067
Lamb/mutton intake || id:ukb-b-14179	PsA	rs11090045	A	G	-0.0106761	0.00160657	2.99985e-11	TRUE	44.1597
Lamb/mutton intake || id:ukb-b-14179	PsA	rs11743441	T	G	-0.00884199	0.00148593	2.69998e-09	TRUE	35.4082
Lamb/mutton intake || id:ukb-b-14179	PsA	rs12634740	G	T	-0.010087	0.00169718	2.80001e-09	TRUE	35.3239
Lamb/mutton intake || id:ukb-b-14179	PsA	rs136548	T	C	0.00953241	0.00151227	2.90001e-10	TRUE	39.7326
Lamb/mutton intake || id:ukb-b-14179	PsA	rs139237013	A	G	0.0188989	0.00314007	1.79999e-09	TRUE	36.2238
Lamb/mutton intake || id:ukb-b-14179	PsA	rs1556147	T	A	0.00910131	0.00155908	5.30005e-09	TRUE	34.0778
Lamb/mutton intake || id:ukb-b-14179	PsA	rs16891982	G	C	-0.0242681	0.00436437	2.69998e-08	TRUE	30.9192
Lamb/mutton intake || id:ukb-b-14179	PsA	rs17270057	C	T	0.0126533	0.00230897	4.30002e-08	TRUE	30.0311
Lamb/mutton intake || id:ukb-b-14179	PsA	rs1958801	G	A	-0.00894391	0.00161749	3.2e-08	TRUE	30.5754
Lamb/mutton intake || id:ukb-b-14179	PsA	rs2222760	A	G	-0.00909294	0.00163727	2.80001e-08	TRUE	30.8438
Lamb/mutton intake || id:ukb-b-14179	PsA	rs2678900	G	T	0.0100844	0.00148119	9.8992e-12	TRUE	46.3531
Lamb/mutton intake || id:ukb-b-14179	PsA	rs2726033	G	A	-0.00948966	0.0014804	1.5e-10	TRUE	41.0907
Lamb/mutton intake || id:ukb-b-14179	PsA	rs276453	C	A	-0.014237	0.00146723	2.90001e-22	TRUE	94.1544
Lamb/mutton intake || id:ukb-b-14179	PsA	rs2926119	A	C	0.00811121	0.00148179	4.39997e-08	TRUE	29.9639
Lamb/mutton intake || id:ukb-b-14179	PsA	rs3105056	C	T	-0.0116241	0.00164854	1.80011e-12	TRUE	49.7187
Lamb/mutton intake || id:ukb-b-14179	PsA	rs35797675	G	T	-0.0108498	0.0017934	1.40001e-09	TRUE	36.6007
Lamb/mutton intake || id:ukb-b-14179	PsA	rs3964074	C	T	-0.00814112	0.00147218	3.2e-08	TRUE	30.5806
Lamb/mutton intake || id:ukb-b-14179	PsA	rs4272399	A	C	-0.00924231	0.00157567	4.49997e-09	TRUE	34.4057
Lamb/mutton intake || id:ukb-b-14179	PsA	rs429358	C	T	-0.0181966	0.00202671	2.70023e-19	TRUE	80.6116
Lamb/mutton intake || id:ukb-b-14179	PsA	rs4489752	T	G	0.013811	0.00197586	2.80027e-12	TRUE	48.8583
Lamb/mutton intake || id:ukb-b-14179	PsA	rs55813438	A	G	-0.0114181	0.0017352	4.70002e-11	TRUE	43.3001
Lamb/mutton intake || id:ukb-b-14179	PsA	rs56394517	G	A	-0.0137749	0.00249124	3.2e-08	TRUE	30.5735
Lamb/mutton intake || id:ukb-b-14179	PsA	rs62106258	C	T	0.0216304	0.00340154	2e-10	TRUE	40.4369
Lamb/mutton intake || id:ukb-b-14179	PsA	rs62398404	T	C	0.0129151	0.00219431	4e-09	TRUE	34.6417
Lamb/mutton intake || id:ukb-b-14179	PsA	rs6581296	G	C	0.0100199	0.00182433	4e-08	TRUE	30.1662
Lamb/mutton intake || id:ukb-b-14179	PsA	rs660880	A	G	-0.00903233	0.001464	6.80002e-10	TRUE	38.0643
Lamb/mutton intake || id:ukb-b-14179	PsA	rs673696	T	C	0.0158208	0.00268204	3.69999e-09	TRUE	34.7958
Lamb/mutton intake || id:ukb-b-14179	PsA	rs6829572	A	G	0.008401	0.00147406	1.2e-08	TRUE	32.4812
Lamb/mutton intake || id:ukb-b-14179	PsA	rs7447465	C	T	0.00958232	0.0015062	2e-10	TRUE	40.474
Lamb/mutton intake || id:ukb-b-14179	PsA	rs7550173	T	A	-0.00912387	0.0015023	1.29999e-09	TRUE	36.8846
Lamb/mutton intake || id:ukb-b-14179	PsA	rs994270	G	C	0.0098203	0.00172948	1.40001e-08	TRUE	32.2417
Non-oily fish intake || id:ukb-b-17627	PsA	rs11680516	C	T	0.0122842	0.00202829	1.40001e-09	TRUE	36.6804
Non-oily fish intake || id:ukb-b-17627	PsA	rs16822430	C	T	0.0116344	0.00191996	1.40001e-09	TRUE	36.7201
Non-oily fish intake || id:ukb-b-17627	PsA	rs17317920	G	A	0.00906029	0.0016312	2.80001e-08	TRUE	30.851
Non-oily fish intake || id:ukb-b-17627	PsA	rs35287743	T	G	-0.0177401	0.00255244	3.59998e-12	TRUE	48.306
Non-oily fish intake || id:ukb-b-17627	PsA	rs3799077	G	T	-0.0107346	0.00175764	1e-09	TRUE	37.3003
Non-oily fish intake || id:ukb-b-17627	PsA	rs4318925	T	C	-0.0150377	0.0021207	1.29987e-12	TRUE	50.2811
Non-oily fish intake || id:ukb-b-17627	PsA	rs56094641	G	A	0.0125875	0.00165108	2.49977e-14	TRUE	58.1223
Non-oily fish intake || id:ukb-b-17627	PsA	rs6957745	C	T	-0.0121791	0.00202331	1.79999e-09	TRUE	36.2331
Non-oily fish intake || id:ukb-b-17627	PsA	rs7148387	G	A	-0.00930647	0.00165022	1.7e-08	TRUE	31.8043
Non-oily fish intake || id:ukb-b-17627	PsA	rs838133	G	A	0.016184	0.00167625	4.70002e-22	TRUE	93.2168
Oily fish intake || id:ukb-b-2209	PsA	rs10061973	T	G	-0.0108521	0.00191598	1.5e-08	TRUE	32.0808
Oily fish intake || id:ukb-b-2209	PsA	rs10076975	C	T	0.0112394	0.0019672	1.09999e-08	TRUE	32.6429
Oily fish intake || id:ukb-b-2209	PsA	rs10510554	C	T	0.0110446	0.00193636	1.2e-08	TRUE	32.5333
Oily fish intake || id:ukb-b-2209	PsA	rs10513136	A	G	-0.0233232	0.00386307	1.6e-09	TRUE	36.4511
Oily fish intake || id:ukb-b-2209	PsA	rs10828250	G	C	-0.0201462	0.00207341	2.60016e-22	TRUE	94.4095
Oily fish intake || id:ukb-b-2209	PsA	rs114497213	T	G	0.0273225	0.00423605	1.09999e-10	TRUE	41.6024
Oily fish intake || id:ukb-b-2209	PsA	rs11767283	G	A	0.0176735	0.00231943	2.49977e-14	TRUE	58.0607
Oily fish intake || id:ukb-b-2209	PsA	rs11859365	C	A	0.0225669	0.00219679	9.3994e-25	TRUE	105.528
Oily fish intake || id:ukb-b-2209	PsA	rs1201289	G	T	-0.0107265	0.0019595	4.39997e-08	TRUE	29.9658
Oily fish intake || id:ukb-b-2209	PsA	rs12663865	A	G	0.012772	0.00223239	1.09999e-08	TRUE	32.7324
Oily fish intake || id:ukb-b-2209	PsA	rs12855717	T	C	-0.0122298	0.00192275	2e-10	TRUE	40.4569
Oily fish intake || id:ukb-b-2209	PsA	rs12896749	C	G	-0.0109641	0.00196607	2.5e-08	TRUE	31.0991
Oily fish intake || id:ukb-b-2209	PsA	rs12983532	T	C	-0.0133895	0.00223333	2e-09	TRUE	35.9437
Oily fish intake || id:ukb-b-2209	PsA	rs13070166	A	T	0.0142105	0.00227811	4.39997e-10	TRUE	38.9107
Oily fish intake || id:ukb-b-2209	PsA	rs1361016	G	T	0.0149567	0.00265295	1.7e-08	TRUE	31.7844
Oily fish intake || id:ukb-b-2209	PsA	rs1421085	C	T	0.0184814	0.00194873	2.49977e-21	TRUE	89.9428
Oily fish intake || id:ukb-b-2209	PsA	rs16891727	A	C	-0.0237173	0.00284003	6.79986e-17	TRUE	69.7404
Oily fish intake || id:ukb-b-2209	PsA	rs17050031	T	C	-0.0120492	0.0019207	3.50002e-10	TRUE	39.3548
Oily fish intake || id:ukb-b-2209	PsA	rs1876245	C	T	0.0151162	0.00193122	5.00035e-15	TRUE	61.2663
Oily fish intake || id:ukb-b-2209	PsA	rs1951286	G	T	-0.0145833	0.00199948	2.99985e-13	TRUE	53.1958
Oily fish intake || id:ukb-b-2209	PsA	rs2374424	G	A	-0.0114437	0.00195609	4.90004e-09	TRUE	34.2259
Oily fish intake || id:ukb-b-2209	PsA	rs275160	C	T	0.0121188	0.00210096	8e-09	TRUE	33.2724
Oily fish intake || id:ukb-b-2209	PsA	rs2827161	G	T	0.0107114	0.00193719	3.2e-08	TRUE	30.5737
Oily fish intake || id:ukb-b-2209	PsA	rs28533540	A	G	0.0146421	0.00192478	2.80027e-14	TRUE	57.8688
Oily fish intake || id:ukb-b-2209	PsA	rs28623270	T	A	-0.0178328	0.00273746	7.29962e-11	TRUE	42.4369
Oily fish intake || id:ukb-b-2209	PsA	rs2952140	T	C	-0.0106774	0.00191504	2.5e-08	TRUE	31.0868
Oily fish intake || id:ukb-b-2209	PsA	rs303817	G	A	0.0135799	0.00220965	8e-10	TRUE	37.7699
Oily fish intake || id:ukb-b-2209	PsA	rs3124402	G	A	-0.0220014	0.00215651	1.9002e-24	TRUE	104.087
Oily fish intake || id:ukb-b-2209	PsA	rs35287743	T	G	-0.0282201	0.00301071	7.00003e-21	TRUE	87.8576
Oily fish intake || id:ukb-b-2209	PsA	rs4002471	T	C	-0.0192439	0.0019244	1.50003e-23	TRUE	99.999
Oily fish intake || id:ukb-b-2209	PsA	rs4278546	G	A	0.0125555	0.00193806	9.30037e-11	TRUE	41.9695
Oily fish intake || id:ukb-b-2209	PsA	rs4510068	T	G	-0.0130135	0.00197082	4.00037e-11	TRUE	43.6008
Oily fish intake || id:ukb-b-2209	PsA	rs45501495	T	C	0.0156803	0.00225713	3.69999e-12	TRUE	48.2609
Oily fish intake || id:ukb-b-2209	PsA	rs4869859	C	T	0.0140098	0.00192207	3.10027e-13	TRUE	53.1282
Oily fish intake || id:ukb-b-2209	PsA	rs4982738	A	G	0.0108608	0.00196936	3.50002e-08	TRUE	30.414
Oily fish intake || id:ukb-b-2209	PsA	rs510161	G	C	-0.0112998	0.00206615	4.49997e-08	TRUE	29.9101
Oily fish intake || id:ukb-b-2209	PsA	rs552234	A	G	-0.0116474	0.00191252	1.09999e-09	TRUE	37.0891
Oily fish intake || id:ukb-b-2209	PsA	rs55930451	T	C	-0.0170539	0.00307567	2.90001e-08	TRUE	30.7445
Oily fish intake || id:ukb-b-2209	PsA	rs55985303	A	G	0.0129737	0.00223629	6.59994e-09	TRUE	33.6567
Oily fish intake || id:ukb-b-2209	PsA	rs59355765	T	C	-0.0162522	0.00260966	4.70002e-10	TRUE	38.7843
Oily fish intake || id:ukb-b-2209	PsA	rs6033437	A	C	0.0124683	0.00220977	1.7e-08	TRUE	31.8361
Oily fish intake || id:ukb-b-2209	PsA	rs6059844	G	A	0.0110001	0.00191451	9.20005e-09	TRUE	33.0125
Oily fish intake || id:ukb-b-2209	PsA	rs6089753	T	C	-0.011542	0.0019184	1.79999e-09	TRUE	36.1979
Oily fish intake || id:ukb-b-2209	PsA	rs61882686	A	C	0.0197559	0.0034254	8e-09	TRUE	33.2637
Oily fish intake || id:ukb-b-2209	PsA	rs631490	C	G	-0.0151398	0.00210253	6.00067e-13	TRUE	51.8508
Oily fish intake || id:ukb-b-2209	PsA	rs6465487	G	A	-0.0123535	0.00195628	2.69998e-10	TRUE	39.8766
Oily fish intake || id:ukb-b-2209	PsA	rs703987	C	G	0.0111218	0.00197362	1.7e-08	TRUE	31.7558
Oily fish intake || id:ukb-b-2209	PsA	rs7243428	G	A	-0.0129784	0.00229212	1.5e-08	TRUE	32.0603
Oily fish intake || id:ukb-b-2209	PsA	rs7254235	G	A	-0.0106304	0.00194012	4.30002e-08	TRUE	30.0222
Oily fish intake || id:ukb-b-2209	PsA	rs75887709	G	A	-0.0159106	0.0028148	1.6e-08	TRUE	31.9505
Oily fish intake || id:ukb-b-2209	PsA	rs7683782	G	C	0.0144775	0.00257399	1.89998e-08	TRUE	31.6354
Oily fish intake || id:ukb-b-2209	PsA	rs790564	C	A	0.0146906	0.00214766	7.89951e-12	TRUE	46.7895
Oily fish intake || id:ukb-b-2209	PsA	rs905575	G	C	0.0138824	0.00251917	3.59998e-08	TRUE	30.3679
Oily fish intake || id:ukb-b-2209	PsA	rs9301837	A	C	-0.0157428	0.00273045	8.10009e-09	TRUE	33.2426
Oily fish intake || id:ukb-b-2209	PsA	rs9597870	G	T	-0.0127449	0.00223046	1.09999e-08	TRUE	32.6501
Oily fish intake || id:ukb-b-2209	PsA	rs9606833	C	T	0.0169856	0.00223087	2.70023e-14	TRUE	57.9713
Oily fish intake || id:ukb-b-2209	PsA	rs973526	T	C	-0.011507	0.00192962	2.5e-09	TRUE	35.5615
Oily fish intake || id:ukb-b-2209	PsA	rs9841174	C	T	0.0147781	0.00198025	8.49963e-14	TRUE	55.6926
Oily fish intake || id:ukb-b-2209	PsA	rs9889161	T	G	-0.0133201	0.0020015	2.80027e-11	TRUE	44.2898
Oily fish intake || id:ukb-b-2209	PsA	rs9958909	G	T	0.0157617	0.00277809	1.40001e-08	TRUE	32.1894
Pork intake || id:ukb-b-5640	PsA	rs10972033	T	G	0.00897557	0.00147851	1.29999e-09	TRUE	36.8532
Pork intake || id:ukb-b-5640	PsA	rs11211124	C	T	-0.00995273	0.00175408	1.40001e-08	TRUE	32.1948
Pork intake || id:ukb-b-5640	PsA	rs12721051	G	C	-0.0123637	0.00188666	5.60015e-11	TRUE	42.9447
Pork intake || id:ukb-b-5640	PsA	rs1355171	A	C	-0.0109832	0.001477	1e-13	TRUE	55.2964
Pork intake || id:ukb-b-5640	PsA	rs2387807	T	C	-0.0150846	0.00274837	4.09996e-08	TRUE	30.1243
Pork intake || id:ukb-b-5640	PsA	rs254152	G	C	-0.0104266	0.00174217	2.19999e-09	TRUE	35.8183
Pork intake || id:ukb-b-5640	PsA	rs34161520	G	C	0.0115919	0.0020206	9.59997e-09	TRUE	32.9116
Pork intake || id:ukb-b-5640	PsA	rs36124222	C	T	0.00840935	0.00150083	2.1e-08	TRUE	31.3951
Pork intake || id:ukb-b-5640	PsA	rs3964074	C	T	-0.00895091	0.00148347	1.6e-09	TRUE	36.4063
Pork intake || id:ukb-b-5640	PsA	rs4146837	T	C	0.00879226	0.0014944	4e-09	TRUE	34.6152
Pork intake || id:ukb-b-5640	PsA	rs7641973	A	G	0.00844615	0.00154097	4.20001e-08	TRUE	30.042
Pork intake || id:ukb-b-5640	PsA	rs838133	G	A	0.0108944	0.00152491	8.99912e-13	TRUE	51.0409
Pork intake || id:ukb-b-5640	PsA	rs9973426	G	A	0.0110847	0.00193678	1e-08	TRUE	32.7557
Poultry intake || id:ukb-b-8006	PsA	rs1051730	A	G	-0.0108759	0.00192936	1.7e-08	TRUE	31.7763
Poultry intake || id:ukb-b-8006	PsA	rs2426440	G	A	0.0112177	0.00205323	4.70002e-08	TRUE	29.8492
Poultry intake || id:ukb-b-8006	PsA	rs2565017	A	G	0.0109515	0.00188211	5.89997e-09	TRUE	33.8577
Poultry intake || id:ukb-b-8006	PsA	rs2965200	A	G	-0.0104197	0.00190089	4.20001e-08	TRUE	30.0467
Poultry intake || id:ukb-b-8006	PsA	rs7829800	G	A	0.011458	0.00194283	3.69999e-09	TRUE	34.7815
Poultry intake || id:ukb-b-8006	PsA	rs9923768	A	G	0.0105123	0.00185899	1.6e-08	TRUE	31.9773
Poultry intake || id:ukb-b-8006	PsA	rs9997448	T	C	-0.0104646	0.00188288	2.69998e-08	TRUE	30.8887
Processed meat intake || id:ukb-b-6324	PsA	rs10454812	C	A	-0.0199599	0.00344207	6.69993e-09	TRUE	33.6262
Processed meat intake || id:ukb-b-6324	PsA	rs11032380	T	A	-0.0133229	0.00222295	2.1e-09	TRUE	35.9202
Processed meat intake || id:ukb-b-6324	PsA	rs11887120	T	C	0.0119621	0.00216043	3.09999e-08	TRUE	30.6573
Processed meat intake || id:ukb-b-6324	PsA	rs11894162	T	C	0.0120489	0.00210698	1.09999e-08	TRUE	32.702
Processed meat intake || id:ukb-b-6324	PsA	rs1422192	A	G	0.0169681	0.00287128	3.40001e-09	TRUE	34.9233
Processed meat intake || id:ukb-b-6324	PsA	rs2029401	G	A	0.0146312	0.0021292	6.29941e-12	TRUE	47.2201
Processed meat intake || id:ukb-b-6324	PsA	rs203319	T	C	-0.016423	0.00260186	2.80001e-10	TRUE	39.8416
Processed meat intake || id:ukb-b-6324	PsA	rs2873054	C	A	0.0139958	0.00218986	1.6e-10	TRUE	40.8472
Processed meat intake || id:ukb-b-6324	PsA	rs34241936	G	A	0.0328367	0.00575337	1.09999e-08	TRUE	32.5742
Processed meat intake || id:ukb-b-6324	PsA	rs3762621	T	C	-0.0149895	0.00271965	3.59998e-08	TRUE	30.3772
Processed meat intake || id:ukb-b-6324	PsA	rs4077924	C	T	0.0124987	0.00228468	4.49997e-08	TRUE	29.9281
Processed meat intake || id:ukb-b-6324	PsA	rs4240672	A	G	0.0171201	0.00209412	2.99985e-16	TRUE	66.8358
Processed meat intake || id:ukb-b-6324	PsA	rs4778053	G	C	0.0164667	0.00289872	1.29999e-08	TRUE	32.2701
Processed meat intake || id:ukb-b-6324	PsA	rs6010651	C	A	-0.0124059	0.00216796	1.09999e-08	TRUE	32.7457
Processed meat intake || id:ukb-b-6324	PsA	rs6484504	C	T	0.0154728	0.0023479	4.40048e-11	TRUE	43.4289
Processed meat intake || id:ukb-b-6324	PsA	rs6765179	A	G	-0.0127603	0.00226606	1.79999e-08	TRUE	31.7087
Processed meat intake || id:ukb-b-6324	PsA	rs6786550	C	T	0.0121871	0.00217408	2.1e-08	TRUE	31.4231
Processed meat intake || id:ukb-b-6324	PsA	rs6961970	A	C	-0.0140142	0.00244137	9.49992e-09	TRUE	32.9511
Processed meat intake || id:ukb-b-6324	PsA	rs7531118	C	T	-0.0140719	0.00211347	2.80027e-11	TRUE	44.3316
Processed meat intake || id:ukb-b-6324	PsA	rs77165542	T	C	0.0338786	0.00572502	3.29997e-09	TRUE	35.0184
Processed meat intake || id:ukb-b-6324	PsA	rs8096167	C	T	-0.0145937	0.00267084	4.70002e-08	TRUE	29.8562
Processed meat intake || id:ukb-b-6324	PsA	rs838133	G	A	0.0190137	0.00216555	1.59993e-18	TRUE	77.0898
Processed meat intake || id:ukb-b-6324	PsA	rs9809856	G	A	0.0132887	0.00209967	2.5e-10	TRUE	40.0556
Salad / raw vegetable intake || id:ukb-b-1996	PsA	rs1052352	T	C	0.00816444	0.00142564	1e-08	TRUE	32.7969
Salad / raw vegetable intake || id:ukb-b-1996	PsA	rs10819082	A	G	-0.00916475	0.00151342	1.40001e-09	TRUE	36.671
Salad / raw vegetable intake || id:ukb-b-1996	PsA	rs12203592	T	C	-0.0102862	0.00169411	1.29999e-09	TRUE	36.8661
Salad / raw vegetable intake || id:ukb-b-1996	PsA	rs12908495	A	C	-0.00935	0.00166573	2e-08	TRUE	31.5075
Salad / raw vegetable intake || id:ukb-b-1996	PsA	rs17460017	T	A	0.0111744	0.00181338	7.19996e-10	TRUE	37.9726
Salad / raw vegetable intake || id:ukb-b-1996	PsA	rs1890012	G	T	-0.0104258	0.00180794	8.10009e-09	TRUE	33.2545
Salad / raw vegetable intake || id:ukb-b-1996	PsA	rs3095337	C	G	-0.0126218	0.00176637	8.99912e-13	TRUE	51.0598
Salad / raw vegetable intake || id:ukb-b-1996	PsA	rs3129962	A	G	-0.0133033	0.00212261	3.69999e-10	TRUE	39.2806
Salad / raw vegetable intake || id:ukb-b-1996	PsA	rs34186148	C	G	-0.00805142	0.0014749	4.79999e-08	TRUE	29.8002
Salad / raw vegetable intake || id:ukb-b-1996	PsA	rs4083969	G	C	0.017133	0.00311517	3.79997e-08	TRUE	30.2485
Salad / raw vegetable intake || id:ukb-b-1996	PsA	rs4291983	A	C	-0.00839985	0.00142481	3.69999e-09	TRUE	34.7559
Salad / raw vegetable intake || id:ukb-b-1996	PsA	rs57221424	G	C	0.00894101	0.00153327	5.49997e-09	TRUE	34.0045
Salad / raw vegetable intake || id:ukb-b-1996	PsA	rs62461186	C	A	-0.0113438	0.00185732	1e-09	TRUE	37.303
Salad / raw vegetable intake || id:ukb-b-1996	PsA	rs6482190	G	A	0.0112719	0.00159025	1.39991e-12	TRUE	50.2416
Salad / raw vegetable intake || id:ukb-b-1996	PsA	rs75248709	T	C	-0.0197339	0.00352774	2.19999e-08	TRUE	31.292
Salad / raw vegetable intake || id:ukb-b-1996	PsA	rs7619139	A	T	0.0124765	0.00145086	8.00018e-18	TRUE	73.9494
Salad / raw vegetable intake || id:ukb-b-1996	PsA	rs7821179	C	G	-0.0108184	0.00197644	4.39997e-08	TRUE	29.9612
Salad / raw vegetable intake || id:ukb-b-1996	PsA	rs790561	G	A	0.012474	0.00156199	1.39991e-15	TRUE	63.7757
Salad / raw vegetable intake || id:ukb-b-1996	PsA	rs8130508	A	G	0.0087404	0.00157797	2.99999e-08	TRUE	30.6807
Salt added to food || id:ukb-b-8121	PsA	rs1008078	T	C	0.0116597	0.00180649	1.09999e-10	TRUE	41.6585
Salt added to food || id:ukb-b-8121	PsA	rs10128297	T	C	-0.0105548	0.00180004	4.49997e-09	TRUE	34.3824
Salt added to food || id:ukb-b-8121	PsA	rs10140751	T	G	-0.0112745	0.00204674	3.59998e-08	TRUE	30.3437
Salt added to food || id:ukb-b-8121	PsA	rs1045411	T	C	-0.0150663	0.0019926	4.00037e-14	TRUE	57.1706
Salt added to food || id:ukb-b-8121	PsA	rs10736951	C	G	-0.0113624	0.001843	7.00003e-10	TRUE	38.0093
Salt added to food || id:ukb-b-8121	PsA	rs10752999	C	A	0.0127624	0.00192721	3.50026e-11	TRUE	43.8537
Salt added to food || id:ukb-b-8121	PsA	rs10883796	A	G	0.0114406	0.00193424	3.29997e-09	TRUE	34.9846
Salt added to food || id:ukb-b-8121	PsA	rs10971930	C	T	0.0155012	0.00264358	4.49997e-09	TRUE	34.3832
Salt added to food || id:ukb-b-8121	PsA	rs11022746	G	T	0.0118271	0.0019132	6.29999e-10	TRUE	38.2152
Salt added to food || id:ukb-b-8121	PsA	rs11075194	G	A	-0.00981656	0.00178742	4e-08	TRUE	30.1624
Salt added to food || id:ukb-b-8121	PsA	rs11082431	T	C	0.0105645	0.00192067	3.79997e-08	TRUE	30.2547
Salt added to food || id:ukb-b-8121	PsA	rs11126666	A	G	-0.0119879	0.00201908	2.90001e-09	TRUE	35.2516
Salt added to food || id:ukb-b-8121	PsA	rs11761254	T	C	-0.0176809	0.00254593	3.80014e-12	TRUE	48.2298
Salt added to food || id:ukb-b-8121	PsA	rs12094804	G	A	0.0205059	0.00365579	2e-08	TRUE	31.4626
Salt added to food || id:ukb-b-8121	PsA	rs12501838	T	A	0.0146672	0.0020816	1.80011e-12	TRUE	49.6478
Salt added to food || id:ukb-b-8121	PsA	rs12563932	C	A	-0.0284929	0.00520996	4.49997e-08	TRUE	29.9092
Salt added to food || id:ukb-b-8121	PsA	rs12579997	C	G	0.0160311	0.00234785	8.60003e-12	TRUE	46.6215
Salt added to food || id:ukb-b-8121	PsA	rs12658060	C	T	-0.0274145	0.00211762	2.49977e-38	TRUE	167.596
Salt added to food || id:ukb-b-8121	PsA	rs12789951	T	C	-0.0117174	0.00179694	7.00003e-11	TRUE	42.5202
Salt added to food || id:ukb-b-8121	PsA	rs12988960	C	G	0.014981	0.00189646	2.80027e-15	TRUE	62.4014
Salt added to food || id:ukb-b-8121	PsA	rs13131880	C	T	-0.0126193	0.00212752	2.99999e-09	TRUE	35.1822
Salt added to food || id:ukb-b-8121	PsA	rs13400612	G	C	0.0202846	0.00204252	2.99985e-23	TRUE	98.628
Salt added to food || id:ukb-b-8121	PsA	rs1726866	A	G	0.0265437	0.00176998	7.70016e-51	TRUE	224.898
Salt added to food || id:ukb-b-8121	PsA	rs1728779	G	A	0.00987078	0.0017892	3.50002e-08	TRUE	30.4358
Salt added to food || id:ukb-b-8121	PsA	rs17805497	C	T	0.0124815	0.00185017	1.50003e-11	TRUE	45.5104
Salt added to food || id:ukb-b-8121	PsA	rs1823011	G	A	-0.0102255	0.00186117	3.89996e-08	TRUE	30.1854
Salt added to food || id:ukb-b-8121	PsA	rs1895951	C	T	-0.0116911	0.00214215	4.79999e-08	TRUE	29.7859
Salt added to food || id:ukb-b-8121	PsA	rs2263636	C	A	0.0112558	0.00196454	1e-08	TRUE	32.827
Salt added to food || id:ukb-b-8121	PsA	rs2339234	A	G	-0.0176416	0.00190008	1.59993e-20	TRUE	86.2049
Salt added to food || id:ukb-b-8121	PsA	rs2457427	C	T	-0.0165822	0.00256949	1.09999e-10	TRUE	41.6476
Salt added to food || id:ukb-b-8121	PsA	rs2506738	G	A	-0.0151014	0.00180067	5.00035e-17	TRUE	70.3341
Salt added to food || id:ukb-b-8121	PsA	rs2521501	T	A	-0.0113954	0.00190039	2e-09	TRUE	35.9562
Salt added to food || id:ukb-b-8121	PsA	rs2547040	C	G	-0.0127081	0.00222943	1.2e-08	TRUE	32.4918
Salt added to food || id:ukb-b-8121	PsA	rs264932	G	A	-0.0104199	0.0018018	7.29995e-09	TRUE	33.4437
Salt added to food || id:ukb-b-8121	PsA	rs2693687	T	C	0.0116279	0.00182047	1.7e-10	TRUE	40.7977
Salt added to food || id:ukb-b-8121	PsA	rs2736748	G	A	0.0280118	0.00215956	1.80011e-38	TRUE	168.249
Salt added to food || id:ukb-b-8121	PsA	rs2835623	T	C	0.0226771	0.00414363	4.39997e-08	TRUE	29.9511
Salt added to food || id:ukb-b-8121	PsA	rs28366169	A	G	-0.0208479	0.00329942	2.59998e-10	TRUE	39.9254
Salt added to food || id:ukb-b-8121	PsA	rs2852348	G	A	-0.0131167	0.0017774	1.59993e-13	TRUE	54.4601
Salt added to food || id:ukb-b-8121	PsA	rs2899345	C	T	0.00988666	0.001773	2.5e-08	TRUE	31.0944
Salt added to food || id:ukb-b-8121	PsA	rs324018	G	T	0.0100101	0.00181156	3.29997e-08	TRUE	30.5331
Salt added to food || id:ukb-b-8121	PsA	rs329670	C	T	-0.0152915	0.00263275	6.29999e-09	TRUE	33.735
Salt added to food || id:ukb-b-8121	PsA	rs33137	T	C	-0.0120839	0.00177315	9.3994e-12	TRUE	46.4433
Salt added to food || id:ukb-b-8121	PsA	rs34906832	G	A	0.0150976	0.00253007	2.39999e-09	TRUE	35.6083
Salt added to food || id:ukb-b-8121	PsA	rs35099536	C	A	0.0259587	0.00320749	5.79963e-16	TRUE	65.4991
Salt added to food || id:ukb-b-8121	PsA	rs35142265	G	A	0.0150134	0.00213637	2.09991e-12	TRUE	49.3861
Salt added to food || id:ukb-b-8121	PsA	rs35271178	T	C	0.010244	0.00179093	1.09999e-08	TRUE	32.7176
Salt added to food || id:ukb-b-8121	PsA	rs35702851	C	G	0.0121964	0.00219059	2.59998e-08	TRUE	30.9985
Salt added to food || id:ukb-b-8121	PsA	rs3890316	A	G	-0.0113326	0.00204164	2.80001e-08	TRUE	30.8106
Salt added to food || id:ukb-b-8121	PsA	rs400750	G	T	0.016712	0.00181467	3.29989e-20	TRUE	84.8128
Salt added to food || id:ukb-b-8121	PsA	rs4235642	G	A	0.0122937	0.00181648	1.29987e-11	TRUE	45.8041
Salt added to food || id:ukb-b-8121	PsA	rs429358	C	T	-0.0153977	0.00244198	2.90001e-10	TRUE	39.7583
Salt added to food || id:ukb-b-8121	PsA	rs4595499	T	C	-0.0172775	0.00180773	1.20005e-21	TRUE	91.3471
Salt added to food || id:ukb-b-8121	PsA	rs4739105	C	T	0.0154648	0.00218013	1.29987e-12	TRUE	50.3181
Salt added to food || id:ukb-b-8121	PsA	rs4799949	T	C	-0.0109799	0.00187206	4.49997e-09	TRUE	34.3999
Salt added to food || id:ukb-b-8121	PsA	rs4860797	A	G	0.011667	0.00180763	1.09999e-10	TRUE	41.6581
Salt added to food || id:ukb-b-8121	PsA	rs4912891	C	T	0.0106552	0.00192298	2.99999e-08	TRUE	30.7025
Salt added to food || id:ukb-b-8121	PsA	rs491907	G	A	0.0109863	0.00176296	4.60002e-10	TRUE	38.8345
Salt added to food || id:ukb-b-8121	PsA	rs4948275	T	C	0.0127146	0.00177265	7.39946e-13	TRUE	51.4469
Salt added to food || id:ukb-b-8121	PsA	rs4981196	C	A	-0.0114561	0.00182248	3.29997e-10	TRUE	39.5137
Salt added to food || id:ukb-b-8121	PsA	rs526210	A	G	0.010095	0.00181871	2.80001e-08	TRUE	30.8096
Salt added to food || id:ukb-b-8121	PsA	rs528301	A	G	0.0152609	0.00177008	6.59933e-18	TRUE	74.3318
Salt added to food || id:ukb-b-8121	PsA	rs55897719	A	C	0.0135021	0.001896	1.10002e-12	TRUE	50.7138
Salt added to food || id:ukb-b-8121	PsA	rs586716	A	G	0.0143673	0.00179338	1.10002e-15	TRUE	64.1809
Salt added to food || id:ukb-b-8121	PsA	rs62098445	A	C	-0.0158642	0.00191149	1e-16	TRUE	68.8799
Salt added to food || id:ukb-b-8121	PsA	rs6416794	C	T	-0.0119996	0.00220031	4.90004e-08	TRUE	29.7417
Salt added to food || id:ukb-b-8121	PsA	rs667128	T	C	0.0154255	0.00265228	5.99998e-09	TRUE	33.8252
Salt added to food || id:ukb-b-8121	PsA	rs6695915	G	A	-0.0166292	0.00299835	2.90001e-08	TRUE	30.7594
Salt added to food || id:ukb-b-8121	PsA	rs6776248	C	T	0.0113408	0.00199794	1.40001e-08	TRUE	32.2198
Salt added to food || id:ukb-b-8121	PsA	rs6780346	T	C	-0.0168372	0.00181724	1.9002e-20	TRUE	85.845
Salt added to food || id:ukb-b-8121	PsA	rs6804929	A	G	0.0167058	0.0028892	7.39997e-09	TRUE	33.4333
Salt added to food || id:ukb-b-8121	PsA	rs6887291	G	T	0.0126757	0.00183649	5.10035e-12	TRUE	47.6395
Salt added to food || id:ukb-b-8121	PsA	rs6987313	C	T	0.00990698	0.00176579	2e-08	TRUE	31.4778
Salt added to food || id:ukb-b-8121	PsA	rs7021360	A	C	-0.0101193	0.00181012	2.30001e-08	TRUE	31.2526
Salt added to food || id:ukb-b-8121	PsA	rs7110845	G	A	-0.0115376	0.00178627	1.09999e-10	TRUE	41.7193
Salt added to food || id:ukb-b-8121	PsA	rs72807804	T	C	0.0120641	0.00213899	1.7e-08	TRUE	31.8106
Salt added to food || id:ukb-b-8121	PsA	rs73040343	G	A	-0.0103509	0.00181415	1.2e-08	TRUE	32.5544
Salt added to food || id:ukb-b-8121	PsA	rs736935	T	C	0.0156881	0.00187874	6.79986e-17	TRUE	69.728
Salt added to food || id:ukb-b-8121	PsA	rs7465705	A	G	-0.0118468	0.00181578	6.79986e-11	TRUE	42.5673
Salt added to food || id:ukb-b-8121	PsA	rs7581335	T	A	0.014931	0.00253318	3.79997e-09	TRUE	34.7413
Salt added to food || id:ukb-b-8121	PsA	rs7591518	C	T	-0.0207723	0.00192978	5.10035e-27	TRUE	115.865
Salt added to food || id:ukb-b-8121	PsA	rs7670308	A	G	-0.0116397	0.00180121	1e-10	TRUE	41.7595
Salt added to food || id:ukb-b-8121	PsA	rs7673170	A	G	-0.0125967	0.00180133	2.70023e-12	TRUE	48.902
Salt added to food || id:ukb-b-8121	PsA	rs7927679	T	C	0.0149539	0.00176398	2.29985e-17	TRUE	71.8657
Salt added to food || id:ukb-b-8121	PsA	rs7982263	C	T	0.0106084	0.0017875	2.90001e-09	TRUE	35.2215
Salt added to food || id:ukb-b-8121	PsA	rs8022455	C	T	-0.0111417	0.00177399	3.40001e-10	TRUE	39.4458
Salt added to food || id:ukb-b-8121	PsA	rs8040685	T	C	-0.0154071	0.00275814	2.30001e-08	TRUE	31.2039
Salt added to food || id:ukb-b-8121	PsA	rs8097544	G	A	0.0140302	0.00251279	2.39999e-08	TRUE	31.1756
Salt added to food || id:ukb-b-8121	PsA	rs868720	C	G	0.0159938	0.00192468	9.60064e-17	TRUE	69.0536
Salt added to food || id:ukb-b-8121	PsA	rs9278020	A	G	0.0232222	0.00286151	4.79954e-16	TRUE	65.8592
Salt added to food || id:ukb-b-8121	PsA	rs9317406	T	C	-0.0107015	0.00182384	4.39997e-09	TRUE	34.4283
Salt added to food || id:ukb-b-8121	PsA	rs9569747	G	T	-0.0125594	0.00193552	8.60003e-11	TRUE	42.1059
Salt added to food || id:ukb-b-8121	PsA	rs961044	T	C	-0.0140077	0.00252727	2.99999e-08	TRUE	30.7206
Salt added to food || id:ukb-b-8121	PsA	rs9611875	G	A	0.0662007	0.00451868	1.29987e-48	TRUE	214.636
Salt added to food || id:ukb-b-8121	PsA	rs9667150	A	G	0.012589	0.0017806	1.50003e-12	TRUE	49.9862
Salt added to food || id:ukb-b-8121	PsA	rs9835772	T	A	0.0114509	0.0020521	2.39999e-08	TRUE	31.1374
Salt added to food || id:ukb-b-8121	PsA	rs9843358	T	C	0.0189528	0.00234421	6.20012e-16	TRUE	65.3663
Salt added to food || id:ukb-b-8121	PsA	rs99780	T	C	0.0109071	0.00184757	3.59998e-09	TRUE	34.8511
Tea intake || id:ukb-b-6066	PsA	rs10741694	C	T	0.0150037	0.00219355	7.89951e-12	TRUE	46.7845
Tea intake || id:ukb-b-6066	PsA	rs10752269	A	G	-0.0128727	0.00211975	1.29999e-09	TRUE	36.8782
Tea intake || id:ukb-b-6066	PsA	rs10764990	A	G	-0.0121906	0.00216898	1.89998e-08	TRUE	31.5892
Tea intake || id:ukb-b-6066	PsA	rs11164870	G	C	-0.0119604	0.00218232	4.20001e-08	TRUE	30.0369
Tea intake || id:ukb-b-6066	PsA	rs1156588	G	A	-0.015454	0.00260325	2.90001e-09	TRUE	35.2411
Tea intake || id:ukb-b-6066	PsA	rs11587444	G	A	0.0140328	0.00217078	1e-10	TRUE	41.7885
Tea intake || id:ukb-b-6066	PsA	rs12591786	T	C	-0.0184399	0.00294243	3.69999e-10	TRUE	39.274
Tea intake || id:ukb-b-6066	PsA	rs13282783	T	C	-0.0135837	0.00235432	7.90005e-09	TRUE	33.2893
Tea intake || id:ukb-b-6066	PsA	rs132904	C	G	0.0166007	0.00255257	7.8001e-11	TRUE	42.2958
Tea intake || id:ukb-b-6066	PsA	rs141071726	A	G	0.0407321	0.00681204	2.19999e-09	TRUE	35.7536
Tea intake || id:ukb-b-6066	PsA	rs1453548	A	T	-0.0133414	0.00224973	2.99999e-09	TRUE	35.1675
Tea intake || id:ukb-b-6066	PsA	rs1481012	G	A	-0.0262435	0.00335608	5.30029e-15	TRUE	61.1475
Tea intake || id:ukb-b-6066	PsA	rs149805207	G	A	-0.0719337	0.0125823	1.09999e-08	TRUE	32.6847
Tea intake || id:ukb-b-6066	PsA	rs17245213	A	G	-0.0146481	0.00260905	2e-08	TRUE	31.5208
Tea intake || id:ukb-b-6066	PsA	rs17576658	A	G	-0.0134812	0.00245655	4.09996e-08	TRUE	30.1166
Tea intake || id:ukb-b-6066	PsA	rs17685	A	G	0.0230655	0.00236195	1.59993e-22	TRUE	95.364
Tea intake || id:ukb-b-6066	PsA	rs2117137	G	A	0.0129948	0.0021557	1.7e-09	TRUE	36.3381
Tea intake || id:ukb-b-6066	PsA	rs2273447	T	A	0.0174715	0.00263421	3.29989e-11	TRUE	43.9906
Tea intake || id:ukb-b-6066	PsA	rs2279844	A	G	-0.0119879	0.00218318	4e-08	TRUE	30.1514
Tea intake || id:ukb-b-6066	PsA	rs2351187	A	G	0.0129023	0.0022823	1.6e-08	TRUE	31.9587
Tea intake || id:ukb-b-6066	PsA	rs2472297	T	C	0.0533453	0.00240098	2.30144e-109	TRUE	493.646
Tea intake || id:ukb-b-6066	PsA	rs2478875	G	A	0.0218943	0.00261129	5.10035e-17	TRUE	70.2994
Tea intake || id:ukb-b-6066	PsA	rs2645929	G	A	-0.0149842	0.0027166	3.50002e-08	TRUE	30.424
Tea intake || id:ukb-b-6066	PsA	rs34619	A	G	0.0117117	0.0021375	4.30002e-08	TRUE	30.0212
Tea intake || id:ukb-b-6066	PsA	rs4410790	C	T	0.0405506	0.00219507	3.40017e-76	TRUE	341.27
Tea intake || id:ukb-b-6066	PsA	rs4808193	C	T	0.0151149	0.0022472	1.69981e-11	TRUE	45.2405
Tea intake || id:ukb-b-6066	PsA	rs4817505	C	T	0.015068	0.0021746	4.19952e-12	TRUE	48.0123
Tea intake || id:ukb-b-6066	PsA	rs56188862	C	T	-0.0157568	0.0021747	4.30031e-13	TRUE	52.4973
Tea intake || id:ukb-b-6066	PsA	rs56348300	G	C	0.0158824	0.00273191	6.1e-09	TRUE	33.7987
Tea intake || id:ukb-b-6066	PsA	rs57462170	A	G	0.0191505	0.00340563	1.89998e-08	TRUE	31.6203
Tea intake || id:ukb-b-6066	PsA	rs57631352	G	A	-0.0131035	0.00232117	1.7e-08	TRUE	31.8684
Tea intake || id:ukb-b-6066	PsA	rs6829	T	C	-0.0119163	0.00216546	3.69999e-08	TRUE	30.2819
Tea intake || id:ukb-b-6066	PsA	rs713598	G	C	0.0133969	0.00215659	5.19996e-10	TRUE	38.5899
Tea intake || id:ukb-b-6066	PsA	rs72797284	G	A	-0.0171147	0.00238353	7.00003e-13	TRUE	51.5582
Tea intake || id:ukb-b-6066	PsA	rs7757102	G	A	-0.0118039	0.00213302	3.09999e-08	TRUE	30.6239
Tea intake || id:ukb-b-6066	PsA	rs9302428	G	C	0.0122457	0.00220122	2.59998e-08	TRUE	30.9486
Tea intake || id:ukb-b-6066	PsA	rs9624470	A	G	0.0252071	0.00215485	1.29987e-31	TRUE	136.84
Tea intake || id:ukb-b-6066	PsA	rs9648476	A	G	0.0125013	0.00218542	1.09999e-08	TRUE	32.7221
Tea intake || id:ukb-b-6066	PsA	rs977474	T	C	0.0217813	0.00285559	2.39994e-14	TRUE	58.1803
Tea intake || id:ukb-b-6066	PsA	rs9937354	A	G	-0.0140923	0.0021433	4.90004e-11	TRUE	43.2313
Vitamin and mineral supplements: Vitamin A || id:ukb-a-458	PsA	rs72833036	G	A	0.00385985	0.000689329	2.15219e-08	TRUE	31.3536
Vitamin and mineral supplements: Vitamin D || id:ukb-a-462	PsA	rs62228397	G	C	0.00495857	0.000904409	4.19276e-08	TRUE	30.0596
Water intake || id:ukb-b-14898	PsA	rs10758255	A	T	-0.0107871	0.00186047	6.69993e-09	TRUE	33.6174
Water intake || id:ukb-b-14898	PsA	rs10954732	A	G	0.0106197	0.00192806	3.59998e-08	TRUE	30.3378
Water intake || id:ukb-b-14898	PsA	rs11012726	C	T	-0.0122411	0.00197942	6.19998e-10	TRUE	38.2441
Water intake || id:ukb-b-14898	PsA	rs11125629	G	A	0.0108674	0.00182295	2.5e-09	TRUE	35.5387
Water intake || id:ukb-b-14898	PsA	rs11140831	G	A	-0.0123822	0.00183612	1.50003e-11	TRUE	45.4772
Water intake || id:ukb-b-14898	PsA	rs1421085	C	T	0.01201	0.00184584	7.70016e-11	TRUE	42.3348
Water intake || id:ukb-b-14898	PsA	rs146394874	A	C	0.0261419	0.00421977	5.80003e-10	TRUE	38.3793
Water intake || id:ukb-b-14898	PsA	rs1963510	G	A	0.0133068	0.0018195	2.60016e-13	TRUE	53.4864
Water intake || id:ukb-b-14898	PsA	rs2198234	T	G	0.0116702	0.00181594	1.29999e-10	TRUE	41.3003
Water intake || id:ukb-b-14898	PsA	rs2229357	A	G	-0.0122056	0.00211503	7.90005e-09	TRUE	33.3031
Water intake || id:ukb-b-14898	PsA	rs2274156	T	C	-0.011485	0.00207059	2.90001e-08	TRUE	30.7662
Water intake || id:ukb-b-14898	PsA	rs2289292	T	C	-0.012769	0.001927	3.40017e-11	TRUE	43.9087
Water intake || id:ukb-b-14898	PsA	rs2305813	C	G	-0.019115	0.00276856	5.00035e-12	TRUE	47.6695
Water intake || id:ukb-b-14898	PsA	rs2435200	A	G	0.0112139	0.0018384	1.09999e-09	TRUE	37.2077
Water intake || id:ukb-b-14898	PsA	rs2472297	T	C	-0.0334187	0.00205714	2.39994e-59	TRUE	263.907
Water intake || id:ukb-b-14898	PsA	rs34940743	G	A	-0.0103922	0.00189846	4.39997e-08	TRUE	29.9648
Water intake || id:ukb-b-14898	PsA	rs34967813	G	A	-0.0120553	0.00195555	7.10003e-10	TRUE	38.003
Water intake || id:ukb-b-14898	PsA	rs35028442	C	G	0.0164243	0.00268796	9.90011e-10	TRUE	37.336
Water intake || id:ukb-b-14898	PsA	rs3746410	G	A	0.0168391	0.00225025	7.29962e-14	TRUE	55.9985
Water intake || id:ukb-b-14898	PsA	rs3763874	A	G	0.0163297	0.00183963	6.90081e-19	TRUE	78.7944
Water intake || id:ukb-b-14898	PsA	rs3808058	T	C	0.0183317	0.00281615	7.50067e-11	TRUE	42.3735
Water intake || id:ukb-b-14898	PsA	rs4239466	C	A	0.0106426	0.00189646	2e-08	TRUE	31.4926
Water intake || id:ukb-b-14898	PsA	rs429358	C	T	0.0166809	0.00250899	2.99985e-11	TRUE	44.2019
Water intake || id:ukb-b-14898	PsA	rs4410790	C	T	-0.0308714	0.00187689	8.60003e-61	TRUE	270.542
Water intake || id:ukb-b-14898	PsA	rs4603502	C	T	-0.0130724	0.00199292	5.40008e-11	TRUE	43.026
Water intake || id:ukb-b-14898	PsA	rs56100328	G	A	-0.0175542	0.00321669	4.79999e-08	TRUE	29.7813
Water intake || id:ukb-b-14898	PsA	rs67174962	A	G	-0.0122645	0.00215662	1.29999e-08	TRUE	32.3409
Water intake || id:ukb-b-14898	PsA	rs6844845	G	A	-0.021514	0.0038941	3.29997e-08	TRUE	30.5231
Water intake || id:ukb-b-14898	PsA	rs6905712	A	T	0.0110877	0.00192816	8.9e-09	TRUE	33.0672
Water intake || id:ukb-b-14898	PsA	rs6957745	C	T	-0.015292	0.00226217	1.39991e-11	TRUE	45.696
Water intake || id:ukb-b-14898	PsA	rs7124005	T	C	0.0103665	0.00186038	2.5e-08	TRUE	31.05
Water intake || id:ukb-b-14898	PsA	rs7626335	C	A	0.0107689	0.00193268	2.5e-08	TRUE	31.0472
Water intake || id:ukb-b-14898	PsA	rs782221	T	C	-0.0127104	0.00226176	1.89998e-08	TRUE	31.581
Water intake || id:ukb-b-14898	PsA	rs8054636	C	T	-0.0103313	0.00185114	2.39999e-08	TRUE	31.1481
Water intake || id:ukb-b-14898	PsA	rs9414686	T	C	0.0147596	0.00240632	8.60003e-10	TRUE	37.622
Water intake || id:ukb-b-14898	PsA	rs9830293	G	A	0.0190823	0.00347478	4e-08	TRUE	30.1583
Water intake || id:ukb-b-14898	PsA	rs9957088	T	C	-0.0118296	0.00208716	1.40001e-08	TRUE	32.1239
Zinc || id:ieu-a-1079	PsA	rs1532423	G	A	-0.178	0.026	6.4003e-12	TRUE	46.8698
Zinc || id:ieu-a-1079	PsA	rs2120019	C	T	-0.287	0.033	1.54989e-18	TRUE	75.6373
Alcoholic drinks per week || id:ieu-b-73	ReA	rs10085696	G	A	-0.0160517	0.00249471	1.24e-10	TRUE	41.4002
Alcoholic drinks per week || id:ieu-b-73	ReA	rs11860773	C	T	-0.0150051	0.00244381	8.35007e-10	TRUE	37.7001
Alcoholic drinks per week || id:ieu-b-73	ReA	rs1229984	C	T	0.188115	0.00617852	1e-200	TRUE	926.996
Alcoholic drinks per week || id:ieu-b-73	ReA	rs1260326	C	T	0.023812	0.00198433	3.32966e-33	TRUE	144
Alcoholic drinks per week || id:ieu-b-73	ReA	rs13107325	T	C	-0.0364548	0.00391286	1.22999e-20	TRUE	86.8002
Alcoholic drinks per week || id:ieu-b-73	ReA	rs13332432	G	C	0.014005	0.00214072	5.94019e-11	TRUE	42.8003
Alcoholic drinks per week || id:ieu-b-73	ReA	rs1387766	A	G	-0.010827	0.00198336	4.79005e-08	TRUE	29.7998
Alcoholic drinks per week || id:ieu-b-73	ReA	rs153106	C	T	-0.0136118	0.00195858	3.62994e-12	TRUE	48.3002
Alcoholic drinks per week || id:ieu-b-73	ReA	rs16854020	A	G	0.018083	0.0029068	4.82003e-10	TRUE	38.7
Alcoholic drinks per week || id:ieu-b-73	ReA	rs17542254	G	A	0.0131418	0.00214605	8.96004e-10	TRUE	37.4999
Alcoholic drinks per week || id:ieu-b-73	ReA	rs2049045	C	G	-0.0137683	0.00250539	3.97e-08	TRUE	30.2002
Alcoholic drinks per week || id:ieu-b-73	ReA	rs2299409	A	G	-0.0105546	0.00193346	4.79999e-08	TRUE	29.7998
Alcoholic drinks per week || id:ieu-b-73	ReA	rs28601761	G	C	0.0112989	0.00195507	7.59994e-09	TRUE	33.4001
Alcoholic drinks per week || id:ieu-b-73	ReA	rs28680958	A	G	-0.0135848	0.0023684	9.78003e-09	TRUE	32.9
Alcoholic drinks per week || id:ieu-b-73	ReA	rs28712821	A	G	0.0283339	0.00197411	1.10002e-46	TRUE	206.001
Alcoholic drinks per week || id:ieu-b-73	ReA	rs28732378	G	A	-0.0167274	0.00219076	2.23975e-14	TRUE	58.2998
Alcoholic drinks per week || id:ieu-b-73	ReA	rs28929474	T	C	-0.0476809	0.00713966	2.39001e-11	TRUE	44.5999
Alcoholic drinks per week || id:ieu-b-73	ReA	rs331939	A	G	-0.0119016	0.00202921	4.49997e-09	TRUE	34.3999
Alcoholic drinks per week || id:ieu-b-73	ReA	rs34121753	G	A	0.0110694	0.00195072	1.38998e-08	TRUE	32.2002
Alcoholic drinks per week || id:ieu-b-73	ReA	rs4309187	C	A	0.0147908	0.00208756	1.36994e-12	TRUE	50.2002
Alcoholic drinks per week || id:ieu-b-73	ReA	rs4752999	T	C	-0.0145643	0.00207008	2.03002e-12	TRUE	49.5
Alcoholic drinks per week || id:ieu-b-73	ReA	rs494904	C	T	0.0150848	0.00196055	1.40994e-14	TRUE	59.2002
Alcoholic drinks per week || id:ieu-b-73	ReA	rs55872084	T	G	0.0127314	0.0022684	1.98002e-08	TRUE	31.5002
Alcoholic drinks per week || id:ieu-b-73	ReA	rs55932213	G	A	0.0124767	0.002216	1.79999e-08	TRUE	31.7001
[truncated: 640 more rows]

## Sheet: TableS3
Table S3. Analyzing the causal relationship between 30 diets and RA by various MR analyses.
Exposure	Outcome	Method	nsnp	b	se	or	or_lci95	or_uci95	pval	p_fdr
Iron || id:ieu-a-1049	RA	Inverse variance weighted	3	-0.146746	0.0541039	0.863513	0.776631	0.960114	0.00668162	0.0489986
Iron || id:ieu-a-1049	RA	MR Egger	3	-0.174134	0.111522	0.840185	0.67522	1.04545	0.362634	0.817909
Iron || id:ieu-a-1049	RA	Weighted median	3	-0.150067	0.0579599	0.860651	0.768229	0.964191	0.00962136	0.192427
Iron || id:ieu-a-1049	RA	Weighted mode	3	-0.159466	0.0669465	0.852599	0.747754	0.972144	0.14013	0.700652
Copper || id:ieu-a-1073	RA	Inverse variance weighted	2	-0.067128	0.0435246	0.935076	0.858614	1.01835	0.123001	0.541204
Zinc || id:ieu-a-1079	RA	Inverse variance weighted	2	0.0568985	0.0813144	1.05855	0.902598	1.24144	0.484093	0.721066
Alcoholic drinks per week || id:ieu-b-73	RA	Inverse variance weighted	32	0.0474742	0.178358	1.04862	0.739259	1.48744	0.790106	0.904925
Alcoholic drinks per week || id:ieu-b-73	RA	MR Egger	32	-0.0612725	0.417354	0.940567	0.415079	2.13132	0.884263	0.884263
Alcoholic drinks per week || id:ieu-b-73	RA	Weighted median	32	0.0588968	0.250796	1.06067	0.648779	1.73405	0.814333	0.924808
Alcoholic drinks per week || id:ieu-b-73	RA	Weighted mode	32	0.225386	0.399048	1.25281	0.57307	2.7388	0.576268	0.7559
Bread intake || id:ukb-b-11348	RA	Inverse variance weighted	26	-0.280915	0.226915	0.755093	0.484001	1.17803	0.215727	0.593248
Bread intake || id:ukb-b-11348	RA	MR Egger	26	-0.561055	1.08202	0.570607	0.0684391	4.75739	0.608839	0.875597
Bread intake || id:ukb-b-11348	RA	Weighted median	26	-0.17773	0.285991	0.837169	0.47794	1.4664	0.534301	0.712402
Bread intake || id:ukb-b-11348	RA	Weighted mode	26	-0.19868	0.474367	0.819812	0.323537	2.07732	0.678915	0.7559
Lamb/mutton intake || id:ukb-b-14179	RA	Inverse variance weighted (multiplicative random effects)	30	0.311844	0.335914	1.36594	0.707126	2.63856	0.353228	0.647585
Lamb/mutton intake || id:ukb-b-14179	RA	MR Egger	30	0.647707	1.4417	1.91115	0.113266	32.2473	0.656697	0.875597
Lamb/mutton intake || id:ukb-b-14179	RA	Weighted median	30	0.806363	0.402334	2.23975	1.01795	4.92802	0.0450473	0.215538
Lamb/mutton intake || id:ukb-b-14179	RA	Weighted mode	30	1.00099	0.586831	2.72099	0.861402	8.59501	0.0987424	0.700652
Cheese intake || id:ukb-b-1489	RA	Inverse variance weighted (multiplicative random effects)	61	-0.16094	0.147828	0.851343	0.637193	1.13747	0.276286	0.647585
Cheese intake || id:ukb-b-1489	RA	MR Egger	61	0.996226	0.623629	2.70804	0.797648	9.19389	0.115505	0.770032
Cheese intake || id:ukb-b-1489	RA	Weighted median	61	-0.265527	0.175384	0.766802	0.543743	1.08137	0.130031	0.260641
Cheese intake || id:ukb-b-1489	RA	Weighted mode	61	-0.350025	0.376823	0.704671	0.336688	1.47484	0.356671	0.7559
Water intake || id:ukb-b-14898	RA	Inverse variance weighted	34	-0.133308	0.193843	0.875196	0.598553	1.2797	0.491636	0.721066
Water intake || id:ukb-b-14898	RA	MR Egger	34	-0.490341	0.537053	0.612418	0.213746	1.75467	0.368059	0.817909
Water intake || id:ukb-b-14898	RA	Weighted median	34	0.0210962	0.28276	1.02132	0.586775	1.77768	0.940527	0.940527
Water intake || id:ukb-b-14898	RA	Weighted mode	34	0.425148	0.516698	1.52982	0.555671	4.21174	0.416518	0.7559
Cereal intake || id:ukb-b-15926	RA	Inverse variance weighted (multiplicative random effects)	39	-0.197184	0.203204	0.82104	0.551307	1.22274	0.33186	0.647585
Cereal intake || id:ukb-b-15926	RA	MR Egger	39	-0.92607	0.877651	0.396107	0.0709155	2.2125	0.298189	0.817909
Cereal intake || id:ukb-b-15926	RA	Weighted median	39	-0.325331	0.255176	0.722288	0.438027	1.19102	0.202333	0.337222
Cereal intake || id:ukb-b-15926	RA	Weighted mode	39	-0.511839	0.572094	0.599392	0.195315	1.83945	0.376593	0.7559
Dried fruit intake || id:ukb-b-16576	RA	Inverse variance weighted	38	-0.650596	0.205685	0.521735	0.348632	0.780786	0.00156113	0.0343448
Dried fruit intake || id:ukb-b-16576	RA	MR Egger	38	-0.650383	0.917854	0.521846	0.0863474	3.15381	0.483142	0.875597
Dried fruit intake || id:ukb-b-16576	RA	Weighted median	38	-0.547555	0.282604	0.578362	0.332385	1.00637	0.0526802	0.215538
Dried fruit intake || id:ukb-b-16576	RA	Weighted mode	38	-0.386062	0.499995	0.679728	0.255112	1.81109	0.444941	0.7559
Non-oily fish intake || id:ukb-b-17627	RA	Inverse variance weighted	10	-0.300336	0.484015	0.740569	0.28679	1.91235	0.534922	0.735517
Non-oily fish intake || id:ukb-b-17627	RA	MR Egger	10	-4.25098	1.80235	0.0142503	0.000416517	0.487543	0.0460603	0.627251
Non-oily fish intake || id:ukb-b-17627	RA	Weighted median	10	-1.0477	0.543481	0.350743	0.120884	1.01767	0.0538846	0.215538
Non-oily fish intake || id:ukb-b-17627	RA	Weighted mode	10	-1.21624	0.704775	0.296342	0.0744521	1.17953	0.118479	0.700652
Salad / raw vegetable intake || id:ukb-b-1996	RA	Inverse variance weighted	18	-0.623875	0.446519	0.535864	0.223342	1.2857	0.162355	0.593248
Salad / raw vegetable intake || id:ukb-b-1996	RA	MR Egger	18	-0.532934	2.19328	0.586881	0.00797242	43.2025	0.811105	0.884263
Salad / raw vegetable intake || id:ukb-b-1996	RA	Weighted median	18	-0.79865	0.52211	0.449936	0.161704	1.25193	0.126101	0.260641
Salad / raw vegetable intake || id:ukb-b-1996	RA	Weighted mode	18	-0.366052	0.873189	0.693467	0.125243	3.83972	0.68031	0.7559
Oily fish intake || id:ukb-b-2209	RA	Inverse variance weighted (multiplicative random effects)	59	0.067267	0.157186	1.06958	0.785985	1.4555	0.668692	0.81729
Oily fish intake || id:ukb-b-2209	RA	MR Egger	59	-0.692372	0.671225	0.500388	0.134261	1.86494	0.306661	0.817909
Oily fish intake || id:ukb-b-2209	RA	Weighted median	59	0.12856	0.19938	1.13719	0.769338	1.68093	0.519057	0.712402
Oily fish intake || id:ukb-b-2209	RA	Weighted mode	59	0.201915	0.364935	1.22374	0.598482	2.50224	0.582192	0.7559
Beef intake || id:ukb-b-2862	RA	Inverse variance weighted	13	1.05137	0.379532	2.86156	1.36	6.02099	0.00560274	0.0489986
Beef intake || id:ukb-b-2862	RA	MR Egger	13	4.27119	2.06294	71.6071	1.25588	4082.86	0.0627251	0.627251
Beef intake || id:ukb-b-2862	RA	Weighted median	13	0.916077	0.504743	2.49947	0.929398	6.72191	0.0695332	0.231777
Beef intake || id:ukb-b-2862	RA	Weighted mode	13	0.0606711	0.898947	1.06255	0.182453	6.18797	0.947302	0.947302
Fresh fruit intake || id:ukb-b-3881	RA	Inverse variance weighted (multiplicative random effects)	52	-0.151393	0.288475	0.859509	0.48831	1.51288	0.599718	0.776106
Fresh fruit intake || id:ukb-b-3881	RA	MR Egger	52	0.55626	0.992983	1.74414	0.249079	12.2131	0.57785	0.875597
Fresh fruit intake || id:ukb-b-3881	RA	Weighted median	52	-0.14947	0.340647	0.861164	0.441694	1.679	0.660819	0.826023
Fresh fruit intake || id:ukb-b-3881	RA	Weighted mode	52	0.521101	0.656906	1.68388	0.464667	6.10213	0.431298	0.7559
Coffee intake || id:ukb-b-5237	RA	Inverse variance weighted (multiplicative random effects)	37	0.147796	0.207025	1.15928	0.772617	1.73944	0.475285	0.721066
Coffee intake || id:ukb-b-5237	RA	MR Egger	37	-0.0808423	0.412071	0.922339	0.411272	2.06849	0.8456	0.884263
Coffee intake || id:ukb-b-5237	RA	Weighted median	37	0.384975	0.253672	1.46958	0.893846	2.41614	0.129113	0.260641
Coffee intake || id:ukb-b-5237	RA	Weighted mode	37	0.35828	0.27608	1.43087	0.832904	2.45812	0.20263	0.712617
Pork intake || id:ukb-b-5640	RA	Inverse variance weighted	13	-0.449226	0.441	0.638122	0.268854	1.51457	0.308367	0.647585
Pork intake || id:ukb-b-5640	RA	MR Egger	13	1.46294	2.81667	4.31864	0.0172882	1078.81	0.613781	0.875597
Pork intake || id:ukb-b-5640	RA	Weighted median	13	-0.417439	0.543765	0.658731	0.226906	1.91236	0.442676	0.681039
Pork intake || id:ukb-b-5640	RA	Weighted mode	13	-0.468015	0.978941	0.626244	0.091929	4.26614	0.641183	0.7559
Tea intake || id:ukb-b-6066	RA	Inverse variance weighted	39	-0.0326016	0.145952	0.967924	0.727117	1.28848	0.823246	0.904925
Tea intake || id:ukb-b-6066	RA	MR Egger	39	0.0908975	0.323674	1.09516	0.58071	2.06535	0.780405	0.884263
Tea intake || id:ukb-b-6066	RA	Weighted median	39	-0.300444	0.200658	0.740489	0.499707	1.09729	0.134316	0.260641
Tea intake || id:ukb-b-6066	RA	Weighted mode	39	-0.352741	0.278978	0.702759	0.406758	1.21416	0.213785	0.712617
Processed meat intake || id:ukb-b-6324	RA	Inverse variance weighted	23	0.027945	0.233963	1.02834	0.650104	1.62663	0.904925	0.904925
Processed meat intake || id:ukb-b-6324	RA	MR Egger	23	0.221238	1.20889	1.24762	0.116695	13.3387	0.856546	0.884263
Processed meat intake || id:ukb-b-6324	RA	Weighted median	23	-0.0466235	0.305156	0.954447	0.524805	1.73582	0.878567	0.924808
Processed meat intake || id:ukb-b-6324	RA	Weighted mode	23	-0.0403961	0.551256	0.960409	0.326	2.8294	0.942245	0.947302
Poultry intake || id:ukb-b-8006	RA	Inverse variance weighted	7	1.13564	0.483641	3.11316	1.20647	8.03312	0.0188694	0.103782
Poultry intake || id:ukb-b-8006	RA	MR Egger	7	-15.0742	14.5395	2.84027e-07	1.19426e-19	675493	0.347355	0.817909
Poultry intake || id:ukb-b-8006	RA	Weighted median	7	1.45469	0.679427	4.28314	1.1309	16.2219	0.0322701	0.215538
Poultry intake || id:ukb-b-8006	RA	Weighted mode	7	1.80461	1.02454	6.07761	0.815884	45.2728	0.128648	0.700652
Cooked vegetable intake || id:ukb-b-8089	RA	Inverse variance weighted	15	0.0430244	0.346966	1.04396	0.528861	2.06077	0.901314	0.904925
Cooked vegetable intake || id:ukb-b-8089	RA	MR Egger	15	3.90491	3.59709	49.6458	0.0430505	57251.6	0.297387	0.817909
Cooked vegetable intake || id:ukb-b-8089	RA	Weighted median	15	-0.0729145	0.473998	0.92968	0.367162	2.35401	0.877745	0.924808
Cooked vegetable intake || id:ukb-b-8089	RA	Weighted mode	15	-0.423898	0.977197	0.654491	0.0964043	4.44335	0.671051	0.7559
Salt added to food || id:ukb-b-8121	RA	Inverse variance weighted (multiplicative random effects)	97	0.163016	0.128136	1.17706	0.91564	1.5131	0.2033	0.593248
Salt added to food || id:ukb-b-8121	RA	MR Egger	97	-0.290823	0.431014	0.747648	0.321226	1.74014	0.501479	0.875597
Salt added to food || id:ukb-b-8121	RA	Weighted median	97	0.246416	0.168384	1.27943	0.919784	1.77971	0.143352	0.260641
Salt added to food || id:ukb-b-8121	RA	Weighted mode	97	0.270007	0.373549	1.30997	0.629929	2.72417	0.47155	0.7559
Cl, confidence interval; nsnp, number of single-nucleotide polymorphisms; OR, odds ratio.

## Sheet: TableS4
Table S4. Heterogeneity testing of the causal relationship between 30 diets and RA.
Exposure	Outcome	method	Q	Q_df	Q_pval
Iron || id:ieu-a-1049	RA	MR Egger	0.591024	1	0.442023
Iron || id:ieu-a-1049	RA	Inverse variance weighted	0.669896	2	0.715375
Copper || id:ieu-a-1073	RA	Inverse variance weighted	0.124424	1	0.724285
Zinc || id:ieu-a-1079	RA	Inverse variance weighted	3.36343	1	0.0666592
Alcoholic drinks per week || id:ieu-b-73	RA	MR Egger	36.9254	30	0.179327
Alcoholic drinks per week || id:ieu-b-73	RA	Inverse variance weighted	37.0284	31	0.210569
Bread intake || id:ukb-b-11348	RA	MR Egger	33.2089	24	0.0997418
Bread intake || id:ukb-b-11348	RA	Inverse variance weighted	33.3061	25	0.123591
Lamb/mutton intake || id:ukb-b-14179	RA	MR Egger	48.1061	28	0.0104377
Lamb/mutton intake || id:ukb-b-14179	RA	Inverse variance weighted	48.2048	29	0.0139948
Cheese intake || id:ukb-b-1489	RA	MR Egger	90.895	59	0.00482269
Cheese intake || id:ukb-b-1489	RA	Inverse variance weighted	96.501	60	0.00195907
Water intake || id:ukb-b-14898	RA	MR Egger	41.3639	32	0.124218
Water intake || id:ukb-b-14898	RA	Inverse variance weighted	42.0223	33	0.134924
Cereal intake || id:ukb-b-15926	RA	MR Egger	54.9033	37	0.0292621
Cereal intake || id:ukb-b-15926	RA	Inverse variance weighted	55.9852	38	0.0300869
Dried fruit intake || id:ukb-b-16576	RA	MR Egger	44.2957	36	0.161443
Dried fruit intake || id:ukb-b-16576	RA	Inverse variance weighted	44.2957	37	0.190947
Non-oily fish intake || id:ukb-b-17627	RA	MR Egger	8.57619	8	0.379298
Non-oily fish intake || id:ukb-b-17627	RA	Inverse variance weighted	13.9963	9	0.122457
Salad / raw vegetable intake || id:ukb-b-1996	RA	MR Egger	25.3222	16	0.0643426
Salad / raw vegetable intake || id:ukb-b-1996	RA	Inverse variance weighted	25.3251	17	0.0876664
Oily fish intake || id:ukb-b-2209	RA	MR Egger	77.1406	57	0.0390433
Oily fish intake || id:ukb-b-2209	RA	Inverse variance weighted	78.9739	58	0.0349443
Beef intake || id:ukb-b-2862	RA	MR Egger	12.7685	11	0.308723
Beef intake || id:ukb-b-2862	RA	Inverse variance weighted	15.6839	12	0.206146
Fresh fruit intake || id:ukb-b-3881	RA	MR Egger	90.2169	50	0.000426054
Fresh fruit intake || id:ukb-b-3881	RA	Inverse variance weighted	91.2185	51	0.00046151
Coffee intake || id:ukb-b-5237	RA	MR Egger	63.5657	35	0.00220845
Coffee intake || id:ukb-b-5237	RA	Inverse variance weighted	64.3178	36	0.00255816
Pork intake || id:ukb-b-5640	RA	MR Egger	14.8028	11	0.191704
Pork intake || id:ukb-b-5640	RA	Inverse variance weighted	15.4393	12	0.218285
Tea intake || id:ukb-b-6066	RA	MR Egger	52.1039	37	0.0508509
Tea intake || id:ukb-b-6066	RA	Inverse variance weighted	52.3626	38	0.0604812
Processed meat intake || id:ukb-b-6324	RA	MR Egger	28.5199	21	0.126012
Processed meat intake || id:ukb-b-6324	RA	Inverse variance weighted	28.5561	22	0.157976
Poultry intake || id:ukb-b-8006	RA	MR Egger	4.33751	5	0.501914
Poultry intake || id:ukb-b-8006	RA	Inverse variance weighted	5.58185	6	0.47162
Cooked vegetable intake || id:ukb-b-8089	RA	MR Egger	10.9422	13	0.615656
Cooked vegetable intake || id:ukb-b-8089	RA	Inverse variance weighted	12.1057	14	0.597813
Salt added to food || id:ukb-b-8121	RA	MR Egger	142.376	95	0.00119646
Salt added to food || id:ukb-b-8121	RA	Inverse variance weighted	144.199	96	0.00107063

## Sheet: TableS5
Table S5. Pleiotropy testing of the causal relationship between 30 diets and RA
Exposure	Outcome	egger_intercept	se	pval
Iron || id:ieu-a-1049	RA	0.00536597	0.0191068	0.825701
Copper || id:ieu-a-1073	RA	NA	NA	NA
Zinc || id:ieu-a-1079	RA	NA	NA	NA
Alcoholic drinks per week || id:ieu-b-73	RA	0.00206154	0.00712863	0.774424
Bread intake || id:ukb-b-11348	RA	0.00404094	0.0152471	0.79325
Lamb/mutton intake || id:ukb-b-14179	RA	-0.00374901	0.0156347	0.812241
Cheese intake || id:ukb-b-1489	RA	-0.0199696	0.0104685	0.0613165
Water intake || id:ukb-b-14898	RA	0.00578273	0.00810289	0.480609
Cereal intake || id:ukb-b-15926	RA	0.0106461	0.0124681	0.398673
Dried fruit intake || id:ukb-b-16576	RA	-2.68295e-06	0.0112411	0.999811
Non-oily fish intake || id:ukb-b-17627	RA	0.0490735	0.0218246	0.0546912
Salad / raw vegetable intake || id:ukb-b-1996	RA	-0.000979636	0.0231005	0.966698
Oily fish intake || id:ukb-b-2209	RA	0.0111588	0.00958756	0.24932
Beef intake || id:ukb-b-2862	RA	-0.0411079	0.0259389	0.141319
Fresh fruit intake || id:ukb-b-3881	RA	-0.00680774	0.00913694	0.459712
Coffee intake || id:ukb-b-5237	RA	0.0043219	0.00671606	0.524082
Pork intake || id:ukb-b-5640	RA	-0.0198498	0.028862	0.505854
Tea intake || id:ukb-b-6066	RA	-0.00265039	0.00618263	0.670639
Processed meat intake || id:ukb-b-6324	RA	-0.00294374	0.0180463	0.871983
Poultry intake || id:ukb-b-8006	RA	0.175559	0.157382	0.315359
Cooked vegetable intake || id:ukb-b-8089	RA	-0.0399527	0.0370397	0.300354
Salt added to food || id:ukb-b-8121	RA	0.00676103	0.00613136	0.272944
The potential pleiotropy was tested by MR egger regression. An intercept value of MR Egger regression was not statistically different from the null (P > 0.05) suggested that there was no horizontal pleiotropy.

## Sheet: TableS6
Table S6. Analyzing the causal relationship between RA and 30 diets by various MR analyses.
Outcome	Exposure	Method	nsnp	b	se	or	or_lci95	or_uci95	pval	p_fdr
Iron || id:ieu-a-1049	RA	Inverse variance weighted	7	-0.0403875	0.0342406	0.960417	0.898077	1.02708	0.238191	0.838233
Iron || id:ieu-a-1049	RA	MR Egger	7	-0.0830572	0.0687546	0.920299	0.804273	1.05306	0.279411	0.838233
Iron || id:ieu-a-1049	RA	Weighted median	7	-0.0539141	0.0421206	0.947514	0.872432	1.02906	0.123832	0.687508
Iron || id:ieu-a-1049	RA	Weighted mode	7	-0.0571207	0.0450756	0.94448	0.864617	1.03172	0.0957872	0.687508
Copper || id:ieu-a-1073	RA	Inverse variance weighted	4	-0.118076	0.109164	0.888628	0.71746	1.10063	0.842522	0.978882
Copper || id:ieu-a-1073	RA	MR Egger	4	-0.317437	0.223636	0.728012	0.469652	1.1285	0.741573	0.978882
Copper || id:ieu-a-1073	RA	Weighted median	4	-0.120055	0.119624	0.886872	0.701512	1.12121	0.760993	0.978882
Copper || id:ieu-a-1073	RA	Weighted mode	4	-0.193012	0.131209	0.824472	0.637512	1.06626	0.785688	0.978882
Zinc || id:ieu-a-1079	RA	Inverse variance weighted	5	-0.155195	0.100849	0.856249	0.702677	1.04338	0.585379	0.936716
Zinc || id:ieu-a-1079	RA	MR Egger	5	-0.250546	0.18254	0.778375	0.544262	1.11319	0.593253	0.936716
Zinc || id:ieu-a-1079	RA	Weighted median	5	-0.157648	0.116611	0.85415	0.679631	1.07348	0.804324	0.978882
Zinc || id:ieu-a-1079	RA	Weighted mode	5	-0.202597	0.135048	0.816607	0.626698	1.06406	0.848364	0.978882
Alcoholic drinks per week || id:ieu-b-73	RA	Inverse variance weighted	18	-0.00662817	0.00397938	0.993394	0.985676	1.00117	0.26423	0.838233
Alcoholic drinks per week || id:ieu-b-73	RA	MR Egger	18	-0.00534907	0.00751634	0.994665	0.980119	1.00943	0.0371359	0.557039
Alcoholic drinks per week || id:ieu-b-73	RA	Weighted median	18	-0.0065167	0.00472981	0.993504	0.984337	1.00276	0.191788	0.821947
Alcoholic drinks per week || id:ieu-b-73	RA	Weighted mode	18	-0.00733668	0.00506545	0.99269	0.982883	1.00259	0.137502	0.687508
Vitamin and mineral supplements: Vitamin A || id:ukb-a-458	RA	Inverse variance weighted	17	0.000130546	0.000657106	1.00013	0.998843	1.00142	0.578507	0.936716
Vitamin and mineral supplements: Vitamin A || id:ukb-a-458	RA	MR Egger	17	-0.000735297	0.00120926	0.999265	0.996899	1.00164	0.506007	0.936716
Vitamin and mineral supplements: Vitamin A || id:ukb-a-458	RA	Weighted median	17	0.000145138	0.000867154	1.00015	0.998447	1.00185	0.445088	0.936716
Vitamin and mineral supplements: Vitamin A || id:ukb-a-458	RA	Weighted mode	17	0.000109844	0.000944564	1.00011	0.99826	1.00196	0.472548	0.936716
Vitamin and mineral supplements: Vitamin B || id:ukb-a-460	RA	Inverse variance weighted	17	-0.000288477	0.000874782	0.999712	0.997999	1.00143	0.559319	0.936716
Vitamin and mineral supplements: Vitamin B || id:ukb-a-460	RA	MR Egger	17	0.000382334	0.00159634	1.00038	0.997257	1.00352	0.091968	0.687508
Vitamin and mineral supplements: Vitamin B || id:ukb-a-460	RA	Weighted median	17	-0.000430373	0.0012774	0.99957	0.99707	1.00208	0.714167	0.978882
Vitamin and mineral supplements: Vitamin B || id:ukb-a-460	RA	Weighted mode	17	-0.0003339	0.00124537	0.999666	0.997229	1.00211	0.921398	0.989119
Vitamin and mineral supplements: Vitamin C || id:ukb-a-461	RA	Inverse variance weighted	17	0.000378203	0.00124337	1.00038	0.997943	1.00282	0.974438	0.989119
Vitamin and mineral supplements: Vitamin C || id:ukb-a-461	RA	MR Egger	17	0.00119665	0.00226894	1.0012	0.996755	1.00566	0.938336	0.989119
Vitamin and mineral supplements: Vitamin C || id:ukb-a-461	RA	Weighted median	17	0.00113323	0.00177871	1.00113	0.99765	1.00463	0.989119	0.989119
Vitamin and mineral supplements: Vitamin C || id:ukb-a-461	RA	Weighted mode	17	0.00188052	0.00193639	1.00188	0.998087	1.00569	0.0325002	0.557039
Vitamin and mineral supplements: Vitamin D || id:ukb-a-462	RA	Inverse variance weighted	17	0.000277395	0.00102016	1.00028	0.998279	1.00228	0.508925	0.936716
Vitamin and mineral supplements: Vitamin D || id:ukb-a-462	RA	MR Egger	17	-0.00105592	0.00187811	0.998945	0.995274	1.00263	0.537456	0.936716
Vitamin and mineral supplements: Vitamin D || id:ukb-a-462	RA	Weighted median	17	5.0537e-05	0.00116573	1.00005	0.997768	1.00234	0.281053	0.902717
Vitamin and mineral supplements: Vitamin D || id:ukb-a-462	RA	Weighted mode	17	-0.000318077	0.00120866	0.999682	0.997317	1.00205	0.291591	0.902717
Vitamin and mineral supplements: Vitamin E || id:ukb-a-463	RA	Inverse variance weighted	17	0.000402708	0.000738175	1.0004	0.998956	1.00185	0.263504	0.902717
Vitamin and mineral supplements: Vitamin E || id:ukb-a-463	RA	MR Egger	17	0.000329765	0.00134705	1.00033	0.997692	1.00297	0.486923	0.902717
Vitamin and mineral supplements: Vitamin E || id:ukb-a-463	RA	Weighted median	17	0.000745764	0.00106961	1.00075	0.99865	1.00285	0.552246	0.902717
Vitamin and mineral supplements: Vitamin E || id:ukb-a-463	RA	Weighted mode	17	0.000483253	0.00120042	1.00048	0.998132	1.00284	0.813955	0.902717
Bread intake || id:ukb-b-11348	RA	Inverse variance weighted	17	0.00194537	0.00364215	1.00195	0.99482	1.00913	0.605628	0.902717
Bread intake || id:ukb-b-11348	RA	MR Egger	17	0.00301148	0.00685366	1.00302	0.989632	1.01658	0.582268	0.902717
Bread intake || id:ukb-b-11348	RA	Weighted median	17	0.00547565	0.00521416	1.00549	0.995267	1.01582	0.809925	0.902717
Bread intake || id:ukb-b-11348	RA	Weighted mode	17	0.00613358	0.00539802	1.00615	0.995563	1.01685	0.666637	0.902717
Lamb/mutton intake || id:ukb-b-14179	RA	Inverse variance weighted	17	0.000796458	0.00321471	1.0008	0.994511	1.00712	0.523462	0.902717
Lamb/mutton intake || id:ukb-b-14179	RA	MR Egger	17	0.00390809	0.00598223	1.00392	0.992213	1.01576	0.84381	0.902717
Lamb/mutton intake || id:ukb-b-14179	RA	Weighted median	17	0.00325569	0.00376248	1.00326	0.99589	1.01069	0.158657	0.902717
Lamb/mutton intake || id:ukb-b-14179	RA	Weighted mode	17	0.00395101	0.00383892	1.00396	0.996433	1.01154	0.450365	0.902717
Cheese intake || id:ukb-b-1489	RA	Inverse variance weighted	17	0.000855339	0.00447339	1.00086	0.992119	1.00967	0.653169	0.902717
Cheese intake || id:ukb-b-1489	RA	MR Egger	17	-0.00168286	0.0083948	0.998319	0.982027	1.01488	0.872627	0.902717
Cheese intake || id:ukb-b-1489	RA	Weighted median	17	0.00346079	0.00558405	1.00347	0.992544	1.01451	0.163875	0.902717
Cheese intake || id:ukb-b-1489	RA	Weighted mode	17	0.00209178	0.00644636	1.00209	0.989512	1.01484	0.813956	0.902717
Water intake || id:ukb-b-14898	RA	Inverse variance weighted	17	0.00370359	0.00331729	1.00371	0.997206	1.01026	0.0827982	0.902717
Water intake || id:ukb-b-14898	RA	MR Egger	17	0.00898026	0.00605357	1.00902	0.997119	1.02106	0.859015	0.902717
Water intake || id:ukb-b-14898	RA	Weighted median	17	0.00676593	0.00473428	1.00679	0.99749	1.01617	0.768305	0.902717
Water intake || id:ukb-b-14898	RA	Weighted mode	17	0.00778422	0.00502305	1.00781	0.997941	1.01779	0.0485325	0.902717
Cereal intake || id:ukb-b-15926	RA	Inverse variance weighted	17	0.00780342	0.00374396	1.00783	1.00047	1.01526	0.263581	0.902717
Cereal intake || id:ukb-b-15926	RA	MR Egger	17	0.00544004	0.00701909	1.00545	0.991717	1.01938	0.335666	0.902717
Cereal intake || id:ukb-b-15926	RA	Weighted median	17	0.00446708	0.00490308	1.00448	0.99487	1.01418	0.986857	0.986857
Cereal intake || id:ukb-b-15926	RA	Weighted mode	17	0.00444847	0.0051631	1.00446	0.994345	1.01467	0.683923	0.902717
Dried fruit intake || id:ukb-b-16576	RA	Inverse variance weighted (multiplicative random effects)	17	0.00542123	0.00415322	1.00544	0.997285	1.01365	0.702923	0.902717
Dried fruit intake || id:ukb-b-16576	RA	MR Egger	17	0.00357976	0.00780762	1.00359	0.988345	1.01906	0.332812	0.902717
Dried fruit intake || id:ukb-b-16576	RA	Weighted median	17	0.00607366	0.00457024	1.00609	0.99712	1.01514	0.768442	0.902717
Dried fruit intake || id:ukb-b-16576	RA	Weighted mode	17	0.00494885	0.00497712	1.00496	0.995205	1.01481	0.698953	0.902717
Non-oily fish intake || id:ukb-b-17627	RA	Inverse variance weighted	17	0.00440717	0.00296747	1.00442	0.998592	1.01028	0.200548	0.601644
Non-oily fish intake || id:ukb-b-17627	RA	MR Egger	17	-0.00088316	0.00541526	0.999117	0.988569	1.00978	0.315569	0.669267
Non-oily fish intake || id:ukb-b-17627	RA	Weighted median	17	0.00598168	0.00402019	1.006	0.998104	1.01396	0.1764	0.601644
Non-oily fish intake || id:ukb-b-17627	RA	Weighted mode	17	0.00473705	0.00423092	1.00475	0.996451	1.01311	0.168267	0.601644
Mineral and other dietary supplements: Selenium || id:ukb-b-19158	RA	Inverse variance weighted	17	0.000324009	0.000583204	1.00032	0.999181	1.00147	0.867077	0.929011
Mineral and other dietary supplements: Selenium || id:ukb-b-19158	RA	MR Egger	17	-0.00155794	0.00106427	0.998443	0.996363	1.00053	0.736182	0.883418
Mineral and other dietary supplements: Selenium || id:ukb-b-19158	RA	Weighted median	17	-0.000201562	0.000787016	0.999798	0.998257	1.00134	0.524056	0.669267
Mineral and other dietary supplements: Selenium || id:ukb-b-19158	RA	Weighted mode	17	-0.000306256	0.000774768	0.999694	0.998177	1.00121	0.965421	0.965421
Salad / raw vegetable intake || id:ukb-b-1996	RA	Inverse variance weighted	17	-0.00190211	0.00286001	0.9981	0.99252	1.00371	0.485661	0.669267
Salad / raw vegetable intake || id:ukb-b-1996	RA	MR Egger	17	0.00126953	0.00530065	1.00127	0.990922	1.01173	0.29365	0.669267
Salad / raw vegetable intake || id:ukb-b-1996	RA	Weighted median	17	-0.0026582	0.00384956	0.997345	0.989849	1.0049	0.386873	0.669267
Salad / raw vegetable intake || id:ukb-b-1996	RA	Weighted mode	17	-0.0027267	0.00400651	0.997277	0.989476	1.00514	0.535414	0.669267
Oily fish intake || id:ukb-b-2209	RA	Inverse variance weighted (multiplicative random effects)	17	0.00401443	0.00525703	1.00402	0.99373	1.01442	0.152965	0.601644
Oily fish intake || id:ukb-b-2209	RA	MR Egger	17	0.0168743	0.00907839	1.01702	0.999081	1.03528	0.362255	0.669267
Oily fish intake || id:ukb-b-2209	RA	Weighted median	17	0.0082162	0.00523515	1.00825	0.997957	1.01865	0.183862	0.601644
Oily fish intake || id:ukb-b-2209	RA	Weighted mode	17	0.0106712	0.0046387	1.01073	1.00158	1.01996	0.136775	0.601644
Beef intake || id:ukb-b-2862	RA	Inverse variance weighted	17	0.00252673	0.00351746	1.00253	0.995642	1.00947	0.797867	0.920616
Beef intake || id:ukb-b-2862	RA	MR Egger	17	0.0011957	0.00661673	1.0012	0.988296	1.01427	0.489868	0.669267
Beef intake || id:ukb-b-2862	RA	Weighted median	17	0.00305108	0.00416988	1.00306	0.994891	1.01129	0.116548	0.601644
Beef intake || id:ukb-b-2862	RA	Weighted mode	17	0.00329681	0.00472007	1.0033	0.994063	1.01263	0.464355	0.669267
Fresh fruit intake || id:ukb-b-3881	RA	Inverse variance weighted	17	0.00148953	0.0025512	1.00149	0.996495	1.00651	0.424044	0.669267
Fresh fruit intake || id:ukb-b-3881	RA	MR Egger	17	0.00144235	0.00480805	1.00144	0.99205	1.01093	0.0711195	0.601644
Fresh fruit intake || id:ukb-b-3881	RA	Weighted median	17	0.00258733	0.00323649	1.00259	0.996251	1.00897	0.490347	0.669267
Fresh fruit intake || id:ukb-b-3881	RA	Weighted mode	17	0.00427947	0.00372323	1.00429	0.996986	1.01164	0.484551	0.669267
Coffee intake || id:ukb-b-5237	RA	Inverse variance weighted	17	-0.00544272	0.0032299	0.994572	0.988296	1.00089	0.840655	0.929011
Coffee intake || id:ukb-b-5237	RA	MR Egger	17	-0.0122653	0.00571226	0.98781	0.976812	0.998931	0.924148	0.956015
Coffee intake || id:ukb-b-5237	RA	Weighted median	17	-0.00750602	0.00415912	0.992522	0.984464	1.00065	0.510855	0.669267
Coffee intake || id:ukb-b-5237	RA	Weighted mode	17	-0.00846256	0.00414929	0.991573	0.983542	0.99967	0.0282184	0.601644
Pork intake || id:ukb-b-5640	RA	Inverse variance weighted (multiplicative random effects)	17	-0.00150533	0.00410995	0.998496	0.990485	1.00657	0.147687	0.601644
Pork intake || id:ukb-b-5640	RA	MR Egger	17	0.00828422	0.00713223	1.00832	0.994321	1.02251	0.287312	0.669267
Pork intake || id:ukb-b-5640	RA	Weighted median	17	0.00265368	0.00384727	1.00266	0.995125	1.01025	0.252039	0.644769
Pork intake || id:ukb-b-5640	RA	Weighted mode	17	0.00324869	0.00360286	1.00325	0.996194	1.01036	0.237656	0.644769
Tea intake || id:ukb-b-6066	RA	Inverse variance weighted	17	-0.000455909	0.00462043	0.999544	0.990533	1.00864	0.207953	0.644769
Tea intake || id:ukb-b-6066	RA	MR Egger	17	0.00824023	0.00828427	1.00827	0.992035	1.02478	0.165705	0.644769
Tea intake || id:ukb-b-6066	RA	Weighted median	17	0.0038365	0.00548854	1.00384	0.993103	1.0147	0.90887	0.90887
Tea intake || id:ukb-b-6066	RA	Weighted mode	17	0.00185894	0.00510051	1.00186	0.991895	1.01193	0.792039	0.852624
Processed meat intake || id:ukb-b-6324	RA	Inverse variance weighted	17	-0.000123833	0.00386455	0.999876	0.992331	1.00748	0.345928	0.648614
Processed meat intake || id:ukb-b-6324	RA	MR Egger	17	-0.000122	0.00728364	0.999878	0.985705	1.01425	0.795782	0.852624
Processed meat intake || id:ukb-b-6324	RA	Weighted median	17	0.00105013	0.00522307	1.00105	0.990855	1.01135	0.692591	0.852624
Processed meat intake || id:ukb-b-6324	RA	Weighted mode	17	0.000978751	0.00572058	1.00098	0.989819	1.01227	0.272579	0.644769
Magnesium || id:ukb-b-7372	RA	Inverse variance weighted (multiplicative random effects)	17	0.000984548	0.0127266	1.00099	0.976325	1.02627	0.318695	0.648614
Magnesium || id:ukb-b-7372	RA	MR Egger	17	-0.00986385	0.0237608	0.990185	0.945128	1.03739	0.749771	0.852624
Magnesium || id:ukb-b-7372	RA	Weighted median	17	-0.00130077	0.013662	0.9987	0.972312	1.0258	0.140765	0.644769
Magnesium || id:ukb-b-7372	RA	Weighted mode	17	-0.00783792	0.0135008	0.992193	0.966282	1.0188	0.401643	0.669404
Poultry intake || id:ukb-b-8006	RA	Inverse variance weighted (multiplicative random effects)	17	-6.42549e-05	0.00471156	0.999936	0.990744	1.00921	0.334868	0.648614
Poultry intake || id:ukb-b-8006	RA	MR Egger	17	0.00342669	0.0088146	1.00343	0.986246	1.02092	0.2794	0.644769
Poultry intake || id:ukb-b-8006	RA	Weighted median	17	0.00305363	0.00464425	1.00306	0.993969	1.01223	0.697851	0.852624
Poultry intake || id:ukb-b-8006	RA	Weighted mode	17	0.0022144	0.00484075	1.00222	0.992753	1.01177	0.505876	0.758814
Cooked vegetable intake || id:ukb-b-8089	RA	Inverse variance weighted	17	0.00616613	0.00288379	1.00619	1.00051	1.01189	0.0352133	0.563535
Cooked vegetable intake || id:ukb-b-8089	RA	MR Egger	17	0.00543492	0.00543077	1.00545	0.994804	1.01621	0.494914	0.758814
Cooked vegetable intake || id:ukb-b-8089	RA	Weighted median	17	0.00846835	0.00385936	1.0085	1.0009	1.01616	0.267284	0.644769
Cooked vegetable intake || id:ukb-b-8089	RA	Weighted mode	17	0.00923183	0.00407145	1.00927	1.00125	1.01736	0.058267	0.58267
Salt added to food || id:ukb-b-8121	RA	Inverse variance weighted (multiplicative random effects)	17	-0.00275963	0.00417803	0.997244	0.989111	1.00544	0.380591	0.669404
Salt added to food || id:ukb-b-8121	RA	MR Egger	17	-0.00236054	0.00787364	0.997642	0.982364	1.01316	0.720286	0.852624
Salt added to food || id:ukb-b-8121	RA	Weighted median	17	-0.00646701	0.00446694	0.993554	0.984893	1.00229	0.866296	0.896168
Salt added to food || id:ukb-b-8121	RA	Weighted mode	17	-0.00543344	0.00458107	0.994581	0.985691	1.00355	0.569629	0.813755
Calcium || id:ukb-b-8951	RA	Inverse variance weighted	17	-0.00696696	0.0112978	0.993057	0.971309	1.01529	0.653498	0.852624
Calcium || id:ukb-b-8951	RA	MR Egger	17	-0.00839617	0.0212972	0.991639	0.951098	1.03391	0.037569	0.563535
Calcium || id:ukb-b-8951	RA	Weighted median	17	-0.0144218	0.0135539	0.985682	0.959841	1.01222	0.252913	0.644769
Calcium || id:ukb-b-8951	RA	Weighted mode	17	-0.0153144	0.0136027	0.984802	0.958893	1.01141	0.27684	0.644769
Cl, confidence interval; nsnp, number of single-nucleotide polymorphisms; OR, odds ratio.

## Sheet: TableS7
Table S7. Heterogeneity testing of the causal relationship between RA and 30 diets.
Outcome	Exposure	method	Q	Q_df	Q_pval
Iron || id:ieu-a-1049	RA	MR Egger	3.40269	5	0.638161
Iron || id:ieu-a-1049	RA	Inverse variance weighted	3.91487	6	0.688196
Copper || id:ieu-a-1073	RA	MR Egger	0.0669096	2	0.967099
Copper || id:ieu-a-1073	RA	Inverse variance weighted	1.11018	3	0.774616
Zinc || id:ieu-a-1079	RA	MR Egger	0.0592955	3	0.996227
Zinc || id:ieu-a-1079	RA	Inverse variance weighted	0.452027	4	0.978
Alcoholic drinks per week || id:ieu-b-73	RA	MR Egger	21.3636	16	0.164955
Alcoholic drinks per week || id:ieu-b-73	RA	Inverse variance weighted	21.4186	17	0.208125
Vitamin and mineral supplements: Vitamin A || id:ukb-a-458	RA	MR Egger	18.3579	15	0.244315
Vitamin and mineral supplements: Vitamin A || id:ukb-a-458	RA	Inverse variance weighted	19.2547	16	0.255678
Vitamin and mineral supplements: Vitamin B || id:ukb-a-460	RA	MR Egger	13.7776	15	0.542462
Vitamin and mineral supplements: Vitamin B || id:ukb-a-460	RA	Inverse variance weighted	14.0299	16	0.596484
Vitamin and mineral supplements: Vitamin C || id:ukb-a-461	RA	MR Egger	9.02906	15	0.875993
Vitamin and mineral supplements: Vitamin C || id:ukb-a-461	RA	Inverse variance weighted	9.21502	16	0.904295
Vitamin and mineral supplements: Vitamin D || id:ukb-a-462	RA	MR Egger	22.3741	15	0.0983636
Vitamin and mineral supplements: Vitamin D || id:ukb-a-462	RA	Inverse variance weighted	23.4485	16	0.102261
Vitamin and mineral supplements: Vitamin E || id:ukb-a-463	RA	MR Egger	12.5548	15	0.63664
Vitamin and mineral supplements: Vitamin E || id:ukb-a-463	RA	Inverse variance weighted	12.559	16	0.704685
Bread intake || id:ukb-b-11348	RA	MR Egger	15.9501	15	0.385377
Bread intake || id:ukb-b-11348	RA	Inverse variance weighted	15.9869	16	0.453879
Lamb/mutton intake || id:ukb-b-14179	RA	MR Egger	22.4696	15	0.0960684
Lamb/mutton intake || id:ukb-b-14179	RA	Inverse variance weighted	23.0488	16	0.112435
Cheese intake || id:ukb-b-1489	RA	MR Egger	18.9731	15	0.214955
Cheese intake || id:ukb-b-1489	RA	Inverse variance weighted	19.1384	16	0.261554
Water intake || id:ukb-b-14898	RA	MR Egger	14.2459	15	0.506971
Water intake || id:ukb-b-14898	RA	Inverse variance weighted	15.3317	16	0.500489
Cereal intake || id:ukb-b-15926	RA	MR Egger	20.8568	15	0.141467
Cereal intake || id:ukb-b-15926	RA	Inverse variance weighted	21.0821	16	0.175377
Dried fruit intake || id:ukb-b-16576	RA	MR Egger	29.3463	15	0.0145096
Dried fruit intake || id:ukb-b-16576	RA	Inverse variance weighted	29.5018	16	0.0207637
Non-oily fish intake || id:ukb-b-17627	RA	MR Egger	12.53	15	0.638552
Non-oily fish intake || id:ukb-b-17627	RA	Inverse variance weighted	13.8939	16	0.606614
Mineral and other dietary supplements: Selenium || id:ukb-b-19158	RA	MR Egger	7.33162	15	0.947786
Mineral and other dietary supplements: Selenium || id:ukb-b-19158	RA	Inverse variance weighted	11.8004	16	0.757603
Salad / raw vegetable intake || id:ukb-b-1996	RA	MR Egger	18.6242	15	0.231271
Salad / raw vegetable intake || id:ukb-b-1996	RA	Inverse variance weighted	19.2595	16	0.255437
Oily fish intake || id:ukb-b-2209	RA	MR Egger	30.2913	15	0.0109132
Oily fish intake || id:ukb-b-2209	RA	Inverse variance weighted	36.0823	16	0.00281827
Beef intake || id:ukb-b-2862	RA	MR Egger	20.123	15	0.167263
Beef intake || id:ukb-b-2862	RA	Inverse variance weighted	20.2006	16	0.21132
Fresh fruit intake || id:ukb-b-3881	RA	MR Egger	20.8121	15	0.142942
Fresh fruit intake || id:ukb-b-3881	RA	Inverse variance weighted	20.8123	16	0.18584
Coffee intake || id:ukb-b-5237	RA	MR Egger	16.8229	15	0.329561
Coffee intake || id:ukb-b-5237	RA	Inverse variance weighted	19.1092	16	0.26304
Pork intake || id:ukb-b-5640	RA	MR Egger	31.4521	15	0.00763841
Pork intake || id:ukb-b-5640	RA	Inverse variance weighted	37.0978	16	0.00203159
Tea intake || id:ukb-b-6066	RA	MR Egger	20.5689	15	0.151178
Tea intake || id:ukb-b-6066	RA	Inverse variance weighted	22.7283	16	0.121192
Processed meat intake || id:ukb-b-6324	RA	MR Egger	16.2612	15	0.364906
Processed meat intake || id:ukb-b-6324	RA	Inverse variance weighted	16.2612	16	0.434883
Magnesium || id:ukb-b-7372	RA	MR Egger	26.3126	15	0.034863
Magnesium || id:ukb-b-7372	RA	Inverse variance weighted	26.835	16	0.0433543
Poultry intake || id:ukb-b-8006	RA	MR Egger	31.6415	15	0.00720146
Poultry intake || id:ukb-b-8006	RA	Inverse variance weighted	32.1143	16	0.00966269
Cooked vegetable intake || id:ukb-b-8089	RA	MR Egger	16.2675	15	0.364497
Cooked vegetable intake || id:ukb-b-8089	RA	Inverse variance weighted	16.2956	16	0.432525
Salt added to food || id:ukb-b-8121	RA	MR Egger	26.8308	15	0.0301455
Salt added to food || id:ukb-b-8121	RA	Inverse variance weighted	26.8374	16	0.0433265
Calcium || id:ukb-b-8951	RA	MR Egger	20.8481	15	0.141752
Calcium || id:ukb-b-8951	RA	Inverse variance weighted	20.8571	16	0.18407

## Sheet: TableS8
Table S8. Pleiotropy testing of the causal relationship between RA and 30 diets.
Outcome	Exposure	egger_intercept	se	pval
Iron || id:ieu-a-1049	RA	0.00711897	0.00994727	0.506215
Copper || id:ieu-a-1073	RA	0.0447227	0.0437854	0.414498
Zinc || id:ieu-a-1079	RA	0.0172422	0.0275135	0.575314
Alcoholic drinks per week || id:ieu-b-73	RA	-0.000275037	0.00135505	0.841716
Vitamin and mineral supplements: Vitamin A || id:ukb-a-458	RA	0.000188192	0.000219856	0.405476
Vitamin and mineral supplements: Vitamin B || id:ukb-a-460	RA	-0.000145802	0.000290232	0.622707
Vitamin and mineral supplements: Vitamin C || id:ukb-a-461	RA	-0.00017789	0.000412518	0.672436
Vitamin and mineral supplements: Vitamin D || id:ukb-a-462	RA	0.000289798	0.000341461	0.409388
Vitamin and mineral supplements: Vitamin E || id:ukb-a-463	RA	1.58541e-05	0.000244909	0.94924
Bread intake || id:ukb-b-11348	RA	-0.000231092	0.00124269	0.854967
Lamb/mutton intake || id:ukb-b-14179	RA	-0.000674476	0.00108468	0.543396
Cheese intake || id:ukb-b-1489	RA	0.000550243	0.00152231	0.722802
Water intake || id:ukb-b-14898	RA	-0.00114358	0.00109742	0.313891
Cereal intake || id:ukb-b-15926	RA	0.000512235	0.0012726	0.692986
Dried fruit intake || id:ukb-b-16576	RA	0.000399131	0.00141562	0.781836
Non-oily fish intake || id:ukb-b-17627	RA	0.00114672	0.000981868	0.26108
Mineral and other dietary supplements: Selenium || id:ukb-b-19158	RA	0.000407891	0.000192952	0.0516799
Salad / raw vegetable intake || id:ukb-b-1996	RA	-0.00068745	0.000961051	0.485403
Oily fish intake || id:ukb-b-2209	RA	-0.00278743	0.00164604	0.111036
Beef intake || id:ukb-b-2862	RA	0.000288493	0.00119964	0.813212
Fresh fruit intake || id:ukb-b-3881	RA	1.02266e-05	0.000871844	0.990796
Coffee intake || id:ukb-b-5237	RA	0.00147819	0.0010353	0.173842
Pork intake || id:ukb-b-5640	RA	-0.00212196	0.00129317	0.121615
Tea intake || id:ukb-b-6066	RA	-0.00188514	0.00150222	0.228715
Processed meat intake || id:ukb-b-6324	RA	-3.97123e-07	0.0013205	0.999764
Magnesium || id:ukb-b-7372	RA	0.00234962	0.00430554	0.593282
Poultry intake || id:ukb-b-8006	RA	-0.000756581	0.00159801	0.642708
Cooked vegetable intake || id:ukb-b-8089	RA	0.00015848	0.000984617	0.874276
Salt added to food || id:ukb-b-8121	RA	-8.65018e-05	0.00142756	0.952482
Calcium || id:ukb-b-8951	RA	0.000309544	0.00385907	0.937129
The potential pleiotropy was tested by MR egger regression. An intercept value of MR egger regression was not statistically different from the null (P > 0.05) suggested that there was no horizontal pleiotropy.

## Sheet: TableS9
Table S9. Analyzing the causal relationship between 30 diets and AS by various MR analyses.
Exposure	Method	nsnp	b	se	or	or_lci95	or_uci95	pval	p_fdr
Iron || id:ieu-a-1049	Inverse variance weighted	3	-0.001203	0.263821	0.998798	0.595537	1.67512	0.996362	0.996362
Iron || id:ieu-a-1049	MR Egger	3	-0.140605	0.750293	0.868832	0.199652	3.78092	0.882065	0.882065
Iron || id:ieu-a-1049	Weighted median	3	-0.0979196	0.149752	0.906722	0.676087	1.21603	0.513191	0.938005
Iron || id:ieu-a-1049	Weighted mode	3	0.326663	0.162177	1.38633	1.00883	1.90509	0.18158	0.877433
Copper || id:ieu-a-1073	Inverse variance weighted	2	0.0664748	0.0874564	1.06873	0.900379	1.26857	0.447201	0.87628
Zinc || id:ieu-a-1079	Inverse variance weighted	2	-0.0638096	0.239776	0.938184	0.58639	1.50103	0.790146	0.914905
Alcoholic drinks per week || id:ieu-b-73	Inverse variance weighted	33	-0.716682	0.360057	0.48837	0.241136	0.98909	0.0465395	0.511934
Alcoholic drinks per week || id:ieu-b-73	MR Egger	33	-0.148495	0.837205	0.862005	0.167058	4.44788	0.860372	0.882065
Alcoholic drinks per week || id:ieu-b-73	Weighted median	33	0.0652635	0.511104	1.06744	0.391997	2.90673	0.898393	0.945677
Alcoholic drinks per week || id:ieu-b-73	Weighted mode	33	0.233255	0.733634	1.2627	0.299791	5.31843	0.752592	0.94074
Bread intake || id:ukb-b-11348	Inverse variance weighted	25	0.170165	0.468798	1.1855	0.472991	2.97133	0.716619	0.905138
Bread intake || id:ukb-b-11348	MR Egger	25	-1.13916	2.18076	0.320086	0.00445622	22.9916	0.606408	0.882065
Bread intake || id:ukb-b-11348	Weighted median	25	-0.127958	0.608544	0.87989	0.266947	2.90022	0.833458	0.938005
Bread intake || id:ukb-b-11348	Weighted mode	25	-0.128646	0.947086	0.879285	0.13739	5.62737	0.893086	0.969357
Lamb/mutton intake || id:ukb-b-14179	Inverse variance weighted	30	0.699709	0.544355	2.01317	0.692652	5.85119	0.198656	0.839217
Lamb/mutton intake || id:ukb-b-14179	MR Egger	30	2.5799	2.32979	13.1959	0.137178	1269.38	0.277562	0.882065
Lamb/mutton intake || id:ukb-b-14179	Weighted median	30	1.20235	0.748551	3.32792	0.76735	14.4328	0.108223	0.823383
Lamb/mutton intake || id:ukb-b-14179	Weighted mode	30	2.1937	1.30096	8.96833	0.700341	114.845	0.102486	0.877433
Cheese intake || id:ukb-b-1489	Inverse variance weighted	62	-0.229018	0.261673	0.795314	0.476209	1.32825	0.381462	0.839217
Cheese intake || id:ukb-b-1489	MR Egger	62	-0.848972	1.13756	0.427855	0.0460243	3.97745	0.458394	0.882065
Cheese intake || id:ukb-b-1489	Weighted median	62	0.112607	0.336185	1.11919	0.57908	2.16307	0.737658	0.938005
Cheese intake || id:ukb-b-1489	Weighted mode	62	0.373412	0.654358	1.45268	0.402874	5.23807	0.570331	0.877433
Water intake || id:ukb-b-14898	Inverse variance weighted (multiplicative random effects)	36	0.449732	0.411519	1.56789	0.699881	3.51243	0.274456	0.839217
Water intake || id:ukb-b-14898	MR Egger	36	0.468392	1.1792	1.59742	0.158366	16.1131	0.693695	0.882065
Water intake || id:ukb-b-14898	Weighted median	36	0.339573	0.524151	1.40435	0.5027	3.9232	0.51708	0.938005
Water intake || id:ukb-b-14898	Weighted mode	36	0.522133	0.646274	1.68562	0.474942	5.98244	0.424598	0.877433
Cereal intake || id:ukb-b-15926	Inverse variance weighted	39	-0.351632	0.369337	0.703539	0.341116	1.45102	0.341066	0.839217
Cereal intake || id:ukb-b-15926	MR Egger	39	-2.95062	1.5498	0.0523071	0.00250808	1.09089	0.0647267	0.882065
Cereal intake || id:ukb-b-15926	Weighted median	39	-0.719959	0.51712	0.486772	0.176663	1.34124	0.163848	0.823383
Cereal intake || id:ukb-b-15926	Weighted mode	39	-1.52312	1.01699	0.218031	0.0297054	1.6003	0.142481	0.877433
Dried fruit intake || id:ukb-b-16576	Inverse variance weighted (multiplicative random effects)	38	-0.29653	0.45017	0.743393	0.307628	1.79643	0.510084	0.87628
Dried fruit intake || id:ukb-b-16576	MR Egger	38	0.982026	1.99761	2.66986	0.0532221	133.932	0.625985	0.882065
Dried fruit intake || id:ukb-b-16576	Weighted median	38	-0.891622	0.563713	0.40999	0.13581	1.2377	0.11372	0.823383
Dried fruit intake || id:ukb-b-16576	Weighted mode	38	-1.89038	1.1336	0.151014	0.0163711	1.39302	0.103841	0.877433
Non-oily fish intake || id:ukb-b-17627	Inverse variance weighted	11	1.45256	0.728506	4.27403	1.02499	17.8219	0.0461645	0.511934
Non-oily fish intake || id:ukb-b-17627	MR Egger	11	0.561336	3.47813	1.75301	0.0019193	1601.13	0.875351	0.882065
Non-oily fish intake || id:ukb-b-17627	Weighted median	11	0.783488	0.961041	2.18909	0.33282	14.3986	0.41493	0.938005
Non-oily fish intake || id:ukb-b-17627	Weighted mode	11	0.540191	1.35843	1.71633	0.119752	24.5991	0.699238	0.932317
Salad / raw vegetable intake || id:ukb-b-1996	Inverse variance weighted	17	-0.276373	0.750986	0.75853	0.174068	3.30541	0.712863	0.905138
Salad / raw vegetable intake || id:ukb-b-1996	MR Egger	17	-1.91959	3.55174	0.146668	0.000139004	154.753	0.596812	0.882065
Salad / raw vegetable intake || id:ukb-b-1996	Weighted median	17	-0.553761	0.98753	0.574784	0.0829664	3.98205	0.574965	0.938005
Salad / raw vegetable intake || id:ukb-b-1996	Weighted mode	17	-0.682393	1.63044	0.505406	0.0206909	12.3453	0.681122	0.932317
Oily fish intake || id:ukb-b-2209	Inverse variance weighted	59	0.165454	0.269044	1.17993	0.696371	1.99927	0.538576	0.87628
Oily fish intake || id:ukb-b-2209	MR Egger	59	-0.27724	1.1829	0.757873	0.0745912	7.70026	0.815536	0.882065
Oily fish intake || id:ukb-b-2209	Weighted median	59	-0.0218084	0.413239	0.978428	0.435283	2.1993	0.957912	0.957912
Oily fish intake || id:ukb-b-2209	Weighted mode	59	0.0325281	0.843103	1.03306	0.197908	5.39251	0.969357	0.969357
Beef intake || id:ukb-b-2862	Inverse variance weighted	14	-0.10865	0.66585	0.897044	0.243238	3.30823	0.87038	0.957418
Beef intake || id:ukb-b-2862	MR Egger	14	1.28728	4.16995	3.6229	0.00102217	12840.7	0.762841	0.882065
Beef intake || id:ukb-b-2862	Weighted median	14	-0.184077	0.936694	0.831871	0.132656	5.21658	0.844205	0.938005
Beef intake || id:ukb-b-2862	Weighted mode	14	-1.48071	1.51028	0.227476	0.0117857	4.39052	0.344774	0.877433
Fresh fruit intake || id:ukb-b-3881	Inverse variance weighted	52	-0.281576	0.484093	0.754594	0.292176	1.94886	0.560798	0.87628
Fresh fruit intake || id:ukb-b-3881	MR Egger	52	1.01835	1.66006	2.76863	0.106954	71.6692	0.542363	0.882065
Fresh fruit intake || id:ukb-b-3881	Weighted median	52	-0.22249	0.634146	0.800523	0.230982	2.77441	0.725701	0.938005
Fresh fruit intake || id:ukb-b-3881	Weighted mode	52	0.0887752	0.997146	1.09283	0.154799	7.71511	0.929407	0.969357
Coffee intake || id:ukb-b-5237	Inverse variance weighted	38	-0.477882	0.344846	0.620095	0.315442	1.21898	0.165812	0.839217
Coffee intake || id:ukb-b-5237	MR Egger	38	-0.476328	0.703313	0.62106	0.156481	2.46493	0.502568	0.882065
Coffee intake || id:ukb-b-5237	Weighted median	38	-0.559957	0.443784	0.571234	0.239363	1.36323	0.207029	0.828114
Coffee intake || id:ukb-b-5237	Weighted mode	38	-0.345384	0.419555	0.707949	0.311078	1.61114	0.41566	0.877433
Pork intake || id:ukb-b-5640	Inverse variance weighted	12	1.05407	0.942366	2.8693	0.452499	18.1942	0.263339	0.839217
Pork intake || id:ukb-b-5640	MR Egger	12	4.68676	6.21694	108.501	0.000553947	2.12518e+07	0.468307	0.882065
Pork intake || id:ukb-b-5640	Weighted median	12	1.03939	1.10672	2.82749	0.323101	24.7437	0.34765	0.938005
Pork intake || id:ukb-b-5640	Weighted mode	12	1.17259	1.57222	3.23034	0.148234	70.396	0.471416	0.877433
Tea intake || id:ukb-b-6066	Inverse variance weighted	40	0.0896284	0.270697	1.09377	0.643433	1.85929	0.740567	0.905138
Tea intake || id:ukb-b-6066	MR Egger	40	-0.313418	0.597329	0.730944	0.226688	2.3569	0.60284	0.882065
Tea intake || id:ukb-b-6066	Weighted median	40	-0.317787	0.373552	0.727758	0.349956	1.51342	0.394926	0.938005
Tea intake || id:ukb-b-6066	Weighted mode	40	-0.264986	0.408658	0.767217	0.344398	1.70913	0.520507	0.877433
Processed meat intake || id:ukb-b-6324	Inverse variance weighted	23	-0.244965	0.463905	0.782732	0.315304	1.94311	0.597464	0.87628
Processed meat intake || id:ukb-b-6324	MR Egger	23	1.60171	2.37391	4.96148	0.0473038	520.388	0.50722	0.882065
Processed meat intake || id:ukb-b-6324	Weighted median	23	0.124767	0.630647	1.13288	0.32913	3.89945	0.843171	0.938005
Processed meat intake || id:ukb-b-6324	Weighted mode	23	1.51381	1.23356	4.544	0.40496	50.9876	0.232723	0.877433
Poultry intake || id:ukb-b-8006	Inverse variance weighted	7	1.31589	1.0554	3.72807	0.471092	29.5026	0.212467	0.839217
Poultry intake || id:ukb-b-8006	MR Egger	7	-27.9881	32.1878	6.99705e-13	2.79308e-40	1752859583656730	0.424327	0.882065
Poultry intake || id:ukb-b-8006	Weighted median	7	0.668364	1.33258	1.95104	0.143204	26.5814	0.615979	0.938005
Poultry intake || id:ukb-b-8006	Weighted mode	7	-0.160023	1.86028	0.852124	0.0222332	32.6591	0.934249	0.969357
Cooked vegetable intake || id:ukb-b-8089	Inverse variance weighted	16	0.0355352	0.671788	1.03617	0.277713	3.86607	0.957814	0.996362
Cooked vegetable intake || id:ukb-b-8089	MR Egger	16	11.8264	7.23153	136817	0.0956168	1.95768e+11	0.124243	0.882065
Cooked vegetable intake || id:ukb-b-8089	Weighted median	16	0.603561	0.952076	1.82862	0.282944	11.8181	0.526119	0.938005
Cooked vegetable intake || id:ukb-b-8089	Weighted mode	16	1.08188	1.7529	2.95023	0.0950077	91.6123	0.54636	0.877433
Salt added to food || id:ukb-b-8121	Inverse variance weighted	97	0.204516	0.227806	1.22693	0.785069	1.91749	0.369311	0.839217
Salt added to food || id:ukb-b-8121	MR Egger	97	-0.532015	0.76879	0.58742	0.130179	2.65067	0.490615	0.882065
Salt added to food || id:ukb-b-8121	Weighted median	97	0.437222	0.314658	1.5484	0.835681	2.86897	0.164677	0.823383
Salt added to food || id:ukb-b-8121	Weighted mode	97	0.660326	0.660357	1.93542	0.53048	7.06127	0.319847	0.877433
Cl, confidence interval; nsnp, number of single-nucleotide polymorphisms; OR, odds ratio.

[truncated: 17 more sheets: TableS10, TableS11, TableS12, TableS13, TableS14, TableS15, TableS16, TableS17, TableS18, TableS19, TableS20, TableS21, TableS22, TableS23, TableS24, TableS25, TableS26]
